# Supplementary material for: COMT and MAO-A Polymorphisms and Obsessive-Compulsive Disorder: A Family-Based Association Study
Source: PLoS One. 2015 Mar 20;10(3):e0119592. doi: 10.1371/journal.pone.0119592 (PMC4368617; doi:10.1371/journal.pone.0119592)
Supplement: S4 Table — Legend: FAMILY ID: Given code for each family; SUBJECT ID: given code for each subject; FATHER: subject’s father code, 0 if it is not included in the sample; MOTHER: subject’s mother code, 0 if it is not included in the sample; GENDER: subject’s gender = 1 if male, and = 2 if female; DSM OCD: 1 = did not fulfill obsessive-compulsive disorder criteria according the Diagnostic and Statistical Manual for Mental Disorders – forth version, and 2 = did fulfill those criteria; BroadOCD 1 = did not have at least 75% of obsessive-compulsive disorder criteria according the Diagnostic and Statistical Manual for Mental Disorders – forth version, and 2 = did have at least 75% of obsessive-compulsive disorder criteria according the Diagnostic and Statistical Manual for Mental Disorders – forth version; OCD+TIC: 1 = did not fulfill obsessive-compulsive disorder criteria plus Tourette’s syndrome or chronic tic disorder criteria according the Diagnostic and Statistical Manual for Mental Disorders – forth version, and 2 = did fulfill both obsessive-compulsive disorder criteria and Tourette’s syndrome or chronic tic disorder criteria according the Diagnostic and Statistical Manual for Mental Disorders – forth version; SpecOCD: 1 = did not fulfill any of the called Obsessive-compulsive spectrum disorders, which includes broad obsessive-compulsive diagnosis as well as the anxiety disorders, body dysmorphic disorder, and pathological grooming disorders (skin picking and trichotillomania) according the Diagnostic and Statistical Manual for Mental Disorders – forth version. (XLSX) [file pone.0119592.s004.xlsx]

## Sheet: 10COMT_6MAOcheck_gender
FAMILY ID	SUBJECT ID	FATHER	MOTHER	GENDER	DSM OCD	BroadOCD	OCD+TIC	SpecOCD	rs737866	rs933271	rs1544325	rs5993883	rs740603	rs2239393	rs4680	rs4646316	rs165774	rs9332377	rs1465107	rs1465108	rs2179098	rs6323	rs979606	rs979605
Brazil_0002	Brazil_0002_02	0	0	1	1	1	1	1	2 4	4 4	1 3	3 3	3 3	1 3	1 3	2 2	1 3	2 4	1 1	1 1	3 3	4 4	4 4	3 3
Brazil_0002	Brazil_0002_03	0	0	2	1	1	1	2	4 4	4 4	0 0	0 0	0 0	0 0	1 1	2 2	0 0	2 2	3 3	3 3	3 3	4 4	4 4	3 3
Brazil_0002	Brazil_0002_01	Brazil_0002_02	Brazil_0002_03	1	2	2	1	2	0 0	4 4	0 0	0 0	0 0	1 3	1 3	2 2	0 0	2 4	3 3	3 3	3 3	4 4	4 4	3 3
Brazil_0003	Brazil_0003_02	0	0	1	1	1	1	2	4 4	2 4	1 3	3 4	1 3	0 0	1 3	2 2	3 3	2 2	3 3	3 3	3 3	4 4	4 4	3 3
Brazil_0003	Brazil_0003_03	0	0	2	1	1	1	1	4 4	2 4	1 3	3 4	1 3	0 0	1 1	2 2	1 1	2 2	3 3	3 3	1 3	4 4	4 4	3 3
Brazil_0003	Brazil_0003_01	Brazil_0003_02	Brazil_0003_03	1	2	2	1	2	4 4	2 2	3 3	3 3	3 3	0 0	1 3	2 2	1 3	2 2	3 3	3 3	3 3	4 4	4 4	3 3
Brazil_0032	Brazil_0032_02	0	0	1	1	1	1	0	2 2	4 4	3 3	3 3	3 3	0 0	3 3	2 4	3 3	2 4	1 1	1 1	3 3	4 4	4 4	3 3
Brazil_0032	Brazil_0032_03	0	0	2	1	1	1	0	2 4	2 4	3 3	3 3	1 3	0 0	1 1	2 2	1 1	2 2	1 3	1 3	3 3	4 4	4 4	3 3
Brazil_0032	Brazil_0032_01	Brazil_0032_02	Brazil_0032_03	2	2	2	0	0	2 4	2 4	3 3	3 3	1 3	0 0	1 3	2 2	1 3	2 4	1 3	1 3	3 3	4 4	4 4	3 3
Brazil_0055	Brazil_0055_02	0	0	1	1	1	0	0	2 4	2 4	3 3	0 0	1 3	0 0	3 3	2 2	1 3	2 4	3 3	1 1	3 3	4 4	4 4	3 3
Brazil_0055	Brazil_0055_03	0	0	2	1	1	0	0	4 4	2 4	1 3	3 4	1 3	1 1	1 3	2 2	1 3	2 2	3 3	3 3	3 3	4 4	4 4	3 3
Brazil_0055	Brazil_0055_01	Brazil_0055_02	Brazil_0055_03	1	2	2	2	2	4 4	2 4	3 3	0 0	3 3	0 0	3 3	2 2	1 3	2 2	3 3	3 3	3 3	4 4	4 4	3 3
Brazil_0057	Brazil_0057_02	0	0	1	1	1	1	0	2 4	2 4	3 3	3 3	3 3	1 3	1 3	2 2	1 3	2 4	3 3	3 3	3 3	4 4	4 4	3 3
Brazil_0057	Brazil_0057_03	0	0	2	1	1	1	0	4 4	2 4	1 3	3 4	1 3	1 3	1 3	2 4	3 3	2 2	1 3	1 3	3 3	3 4	2 4	1 3
Brazil_0057	Brazil_0057_01	Brazil_0057_02	Brazil_0057_03	1	2	2	2	2	2 4	0 0	0 0	0 0	0 0	0 0	1 1	2 2	1 3	2 2	3 3	0 0	3 3	4 4	4 4	3 3
Brazil_0061	Brazil_0061_03	0	0	1	1	1	1	0	4 4	2 2	3 3	0 0	1 3	1 1	1 1	2 2	1 3	2 4	3 3	3 3	1 3	4 4	4 4	3 3
Brazil_0061	Brazil_0061_02	0	0	2	1	1	1	0	4 4	4 4	1 1	4 4	1 1	1 3	1 3	2 4	1 3	2 2	3 3	3 3	3 3	4 4	4 4	3 3
Brazil_0061	Brazil_0061_01	Brazil_0061_03	Brazil_0061_02	2	2	2	1	2	4 4	2 4	1 3	3 4	1 3	0 0	1 3	2 4	1 3	2 4	3 3	3 3	3 3	4 4	4 4	3 3
Brazil_0084	Brazil_0084_02	0	0	1	1	1	1	0	4 4	2 2	3 3	0 0	3 3	1 1	1 3	2 2	1 3	2 2	3 3	3 3	3 3	4 4	4 4	3 3
Brazil_0084	Brazil_0084_03	0	0	2	1	1	1	0	2 4	2 4	3 3	3 4	3 3	0 0	1 3	2 2	1 3	2 2	1 1	1 1	3 3	3 3	2 2	1 1
Brazil_0084	Brazil_0084_01	Brazil_0084_02	Brazil_0084_03	2	2	2	1	2	0 0	0 0	0 0	0 0	0 0	0 0	0 0	2 2	1 3	0 0	0 0	0 0	0 0	0 0	0 0	0 0
Brazil_0095	Brazil_0095_02	0	0	1	1	1	1	0	2 4	2 4	3 3	0 0	3 3	1 3	1 3	2 2	1 3	2 4	3 3	3 3	3 3	4 4	4 4	3 3
Brazil_0095	Brazil_0095_03	0	0	2	1	1	1	0	4 4	2 4	1 3	4 4	1 1	0 0	1 3	2 2	1 3	2 2	3 3	3 3	3 3	4 4	4 4	3 3
Brazil_0095	Brazil_0095_01	Brazil_0095_02	Brazil_0095_03	2	2	2	1	2	4 4	2 4	1 3	3 4	1 3	0 0	1 1	2 2	1 3	2 2	3 3	3 3	3 3	4 4	4 4	3 3
Brazil_0139	Brazil_0139_02	0	0	1	1	1	1	0	2 2	4 4	3 3	3 3	3 3	0 0	3 3	2 4	3 3	2 4	1 1	1 1	3 3	3 3	2 2	1 1
Brazil_0139	Brazil_0139_03	0	0	2	1	2	1	2	2 4	4 4	1 3	3 4	3 3	0 0	3 3	2 4	3 3	2 2	3 3	3 3	3 3	4 4	4 4	3 3
Brazil_0139	Brazil_0139_01	Brazil_0139_02	Brazil_0139_03	1	2	2	1	2	2 4	4 4	1 3	3 4	3 3	0 0	3 3	4 4	3 3	2 2	3 3	3 3	3 3	4 4	4 4	3 3
Brazil_0203	Brazil_0203_02	0	0	1	1	1	1	0	2 2	4 4	3 3	3 3	3 3	0 0	1 3	2 4	1 3	2 2	1 1	1 1	3 3	3 3	2 2	1 1
Brazil_0203	Brazil_0203_03	0	0	2	1	1	1	0	4 4	2 4	1 3	3 4	1 1	0 0	1 3	2 4	3 3	2 2	1 3	1 3	3 3	3 4	2 4	1 3
Brazil_0203	Brazil_0203_01	Brazil_0203_02	Brazil_0203_03	2	2	2	1	2	2 4	2 4	3 3	3 3	1 3	0 0	3 3	4 4	3 3	2 2	1 1	1 1	3 3	3 3	2 2	1 1
Brazil_0227	Brazil_0227_03	0	0	2	1	1	1	2	2 2	0 0	3 3	3 3	3 3	0 0	0 0	2 2	3 3	0 0	1 1	0 0	0 0	3 3	0 0	1 1
Brazil_0227	Brazil_0227_02	0	0	1	1	1	1	2	2 2	4 4	3 3	3 4	3 3	0 0	3 3	2 4	3 3	2 2	3 3	3 3	3 3	4 4	4 4	3 3
Brazil_0227	Brazil_0227_01	Brazil_0227_02	Brazil_0227_03	2	2	2	1	2	2 2	4 4	3 3	3 3	3 3	0 0	3 3	2 4	3 3	2 2	1 3	1 3	3 3	3 4	2 4	1 3
Brazil_0234	Brazil_0234_02	0	0	1	1	2	1	2	4 4	2 4	3 3	3 4	3 3	1 3	1 1	2 2	1 1	2 4	3 3	3 3	3 3	4 4	4 4	3 3
Brazil_0234	Brazil_0234_03	0	0	2	1	1	1	0	4 4	2 2	3 3	3 3	3 3	0 0	3 3	2 2	3 3	2 2	1 3	1 3	3 3	3 4	2 4	1 3
Brazil_0234	Brazil_0234_01	Brazil_0234_02	Brazil_0234_03	1	2	2	1	2	4 4	2 4	3 3	3 4	3 3	1 3	1 3	2 2	1 3	2 4	3 3	3 3	3 3	4 4	4 4	3 3
Brazil_0234	Brazil_0234_04	Brazil_0234_02	Brazil_0234_03	2	2	2	1	2	4 4	2 4	3 3	3 4	3 3	0 0	1 3	2 2	1 3	2 4	1 3	1 3	3 3	3 4	2 4	1 3
Brazil_0234	Brazil_0234_05	Brazil_0234_02	Brazil_0234_03	2	2	2	1	2	4 4	2 4	3 3	3 4	3 3	0 0	1 3	2 2	1 3	2 4	3 3	3 3	3 3	4 4	4 4	3 3
Brazil_0234	Brazil_0234_06	Brazil_0234_02	Brazil_0234_03	1	2	2	2	2	4 4	2 2	3 3	3 3	3 3	0 0	1 3	2 2	1 3	2 2	1 1	1 1	3 3	3 3	2 2	1 1
Brazil_0243	Brazil_0243_02	0	0	1	1	1	1	1	2 4	2 4	3 3	3 3	3 3	0 0	3 3	4 4	3 3	2 2	1 1	1 1	3 3	3 3	2 2	1 1
Brazil_0243	Brazil_0243_03	0	0	2	1	1	1	1	4 4	2 2	3 3	3 4	1 1	0 0	1 3	2 2	1 3	2 2	1 3	1 3	3 3	3 4	2 4	1 3
Brazil_0243	Brazil_0243_01	Brazil_0243_02	Brazil_0243_03	1	2	2	1	2	4 4	2 2	3 3	3 4	1 3	0 0	3 3	2 4	3 3	2 2	1 1	1 1	3 3	3 3	2 2	1 1
Brazil_0251	Brazil_0251_02	0	0	1	1	2	1	2	2 4	2 4	3 3	3 3	3 3	0 0	3 3	2 4	3 3	2 4	1 1	1 1	3 3	4 4	4 4	3 3
Brazil_0251	Brazil_0251_03	0	0	2	1	2	1	2	2 2	4 4	3 3	3 3	1 3	1 3	3 3	2 2	3 3	2 2	3 3	3 3	3 3	4 4	4 4	3 3
Brazil_0251	Brazil_0251_10	Brazil_0251_02	Brazil_0251_03	2	2	2	0	2	2 4	2 4	3 3	3 3	1 3	1 3	3 3	2 4	3 3	2 2	1 3	1 3	3 3	4 4	4 4	3 3
Brazil_0251	Brazil_0251_01	Brazil_0251_02	Brazil_0251_03	1	2	2	2	2	2 4	2 4	3 3	3 3	3 3	0 0	3 3	2 4	3 3	2 2	3 3	3 3	3 3	4 4	4 4	3 3
Brazil_0268	Brazil_0268_02	0	0	1	1	2	2	2	4 4	2 4	1 3	3 4	1 3	1 1	1 1	2 2	1 3	2 2	1 1	1 1	3 3	3 3	2 2	1 1
Brazil_0268	Brazil_0268_03	0	0	2	1	1	1	1	4 4	2 4	1 3	3 3	3 3	0 0	1 3	2 2	1 3	2 4	3 3	3 3	3 3	4 4	4 4	3 3
Brazil_0268	Brazil_0268_01	Brazil_0268_02	Brazil_0268_03	1	2	2	1	2	4 4	2 2	3 3	3 3	3 3	1 1	1 1	2 2	1 1	2 2	3 3	3 3	3 3	4 4	4 4	3 3
Brazil_0268	Brazil_0268_06	Brazil_0268_02	Brazil_0268_03	1	2	2	1	2	4 4	2 4	1 3	3 4	1 3	0 0	1 1	2 2	1 3	2 2	3 3	3 3	3 3	4 4	4 4	3 3
Brazil_0374	Brazil_0374_02	0	0	1	1	1	1	1	2 4	4 4	1 3	3 4	1 3	0 0	1 3	2 2	1 3	2 4	3 3	3 3	3 3	4 4	4 4	3 3
Brazil_0374	Brazil_0374_03	0	0	2	1	1	1	1	2 4	2 4	3 3	3 3	3 3	0 0	3 3	2 2	3 3	2 4	3 3	3 3	3 3	4 4	4 4	3 3
Brazil_0374	Brazil_0374_04	Brazil_0374_02	Brazil_0374_03	2	2	2	1	2	4 4	2 4	1 3	3 4	1 3	0 0	3 3	2 2	3 3	2 4	3 3	3 3	3 3	4 4	4 4	3 3
Brazil_0374	Brazil_0374_01	Brazil_0374_02	Brazil_0374_03	1	2	2	1	2	4 4	2 4	1 3	3 4	1 3	0 0	3 3	2 2	3 3	2 4	3 3	3 3	3 3	4 4	4 4	3 3
Brazil_0884	Brazil_0884_02	0	0	1	1	1	1	1	2 4	4 4	1 3	3 4	1 3	0 0	3 3	2 4	3 3	2 4	1 1	1 1	3 3	3 3	2 2	1 1
Brazil_0884	Brazil_0884_03	0	0	2	1	1	1	1	4 4	2 4	1 3	3 4	1 3	0 0	1 3	2 4	3 3	2 2	3 3	3 3	3 3	4 4	4 4	3 3
Brazil_0884	Brazil_0884_01	Brazil_0884_02	Brazil_0884_03	2	2	2	1	2	4 4	4 4	1 1	4 4	1 1	0 0	1 3	2 2	3 3	2 4	1 3	1 3	3 3	3 4	2 4	1 3
Brazil_0884	Brazil_0884_04	Brazil_0884_02	Brazil_0884_03	2	2	2	1	2	0 0	2 4	0 0	0 0	0 0	0 0	3 3	4 4	0 0	2 2	1 3	1 3	3 3	3 4	2 4	1 3
Brazil_0892	Brazil_0892_02	0	0	1	1	1	1	1	4 4	2 2	3 3	4 4	1 3	0 0	1 3	2 2	1 3	2 2	3 3	3 3	3 3	4 4	4 4	3 3
Brazil_0892	Brazil_0892_03	0	0	2	1	1	1	1	2 4	4 4	1 3	3 4	1 3	0 0	1 3	2 2	1 3	2 4	1 3	1 3	3 3	3 4	2 4	1 3
Brazil_0892	Brazil_0892_01	Brazil_0892_02	Brazil_0892_03	1	2	2	1	2	2 4	2 4	3 3	3 4	1 3	0 0	3 3	2 2	3 3	2 4	3 3	3 3	3 3	4 4	4 4	3 3
Brazil_0892	Brazil_0892_04	Brazil_0892_02	Brazil_0892_03	2	2	2	0	2	2 4	2 4	3 3	3 4	1 3	0 0	3 3	2 2	3 3	2 4	1 3	1 3	3 3	3 4	2 4	1 3
Brazil_0942	Brazil_0942_02	0	0	1	1	2	1	2	2 2	4 4	3 3	3 3	3 3	0 0	3 3	2 2	3 3	4 4	3 3	3 3	3 3	4 4	4 4	3 3
Brazil_0942	Brazil_0942_03	0	0	2	1	1	1	1	4 4	4 4	1 1	4 4	1 1	0 0	1 1	2 2	1 3	2 2	3 3	3 3	3 3	4 4	4 4	3 3
Brazil_0942	Brazil_0942_01	Brazil_0942_02	Brazil_0942_03	1	2	2	1	2	2 4	4 4	1 3	3 4	1 3	0 0	1 3	2 2	3 3	2 4	3 3	3 3	3 3	4 4	4 4	3 3
Brazil_0942	Brazil_0942_04	Brazil_0942_02	Brazil_0942_03	1	2	2	2	2	2 4	4 4	1 3	3 4	1 3	1 3	1 3	2 2	1 3	2 4	3 3	3 3	3 3	4 4	4 4	3 3
Brazil_0982	Brazil_0982_02	0	0	1	1	1	1	2	4 4	2 2	3 3	3 3	3 3	0 0	1 3	2 2	3 3	2 2	3 3	3 3	3 3	4 4	4 4	3 3
Brazil_0982	Brazil_0982_03	0	0	2	1	2	1	2	4 4	4 4	1 1	4 4	1 1	0 0	3 3	4 4	3 3	2 4	3 3	3 3	3 3	4 4	4 4	3 3
Brazil_0982	Brazil_0982_01	Brazil_0982_02	Brazil_0982_03	1	2	2	1	2	4 4	2 4	1 3	3 4	1 3	1 3	1 3	2 4	3 3	2 4	3 3	3 3	3 3	4 4	4 4	3 3
Brazil_0988	Brazil_0988_02	0	0	1	1	2	1	2	4 4	2 2	3 3	3 4	1 3	0 0	1 1	2 2	1 3	2 2	3 3	3 3	3 3	4 4	4 4	3 3
Brazil_0988	Brazil_0988_03	0	0	2	1	1	1	2	2 2	4 4	3 3	3 3	3 3	0 0	1 3	2 2	1 3	2 4	3 3	3 3	3 3	4 4	4 4	3 3
Brazil_0988	Brazil_0988_01	Brazil_0988_02	Brazil_0988_03	2	2	2	1	2	2 4	2 4	3 3	3 3	3 3	0 0	1 3	2 2	1 3	2 4	3 3	3 3	3 3	4 4	4 4	3 3
Brazil_0991	Brazil_0991_02	0	0	1	1	2	1	2	4 4	4 4	1 1	4 4	1 1	0 0	1 1	2 2	1 3	2 2	1 1	1 1	3 3	3 3	2 2	1 1
Brazil_0991	Brazil_0991_03	0	0	2	1	1	2	2	2 4	4 4	1 3	3 4	1 3	1 3	1 3	2 4	1 3	2 2	3 3	3 3	3 3	4 4	4 4	3 3
Brazil_0991	Brazil_0991_01	Brazil_0991_02	Brazil_0991_03	1	2	2	2	2	2 4	4 4	1 3	3 4	1 3	0 0	1 1	2 2	1 1	2 2	3 3	3 3	3 3	4 4	4 4	3 3
Brazil_0997	Brazil_0997_02	0	0	1	1	1	1	2	4 4	2 2	3 3	3 3	3 3	0 0	1 3	2 2	1 3	2 2	3 3	3 3	3 3	4 4	4 4	3 3
Brazil_0997	Brazil_0997_03	0	0	2	1	2	1	2	2 4	2 4	3 3	3 3	3 3	0 0	1 3	2 4	3 3	2 2	3 3	3 3	3 3	4 4	4 4	3 3
Brazil_0997	Brazil_0997_01	Brazil_0997_02	Brazil_0997_03	2	2	2	1	2	4 4	2 2	3 3	3 3	3 3	0 0	1 3	2 2	3 3	2 2	3 3	3 3	3 3	4 4	4 4	3 3
Brazil_1005	Brazil_1005_02	0	0	1	1	1	0	0	2 4	2 4	3 3	3 4	1 3	1 3	3 3	2 4	3 3	2 2	3 3	3 3	3 3	4 4	4 4	3 3
Brazil_1005	Brazil_1005_03	0	0	2	1	1	0	0	2 4	4 4	1 3	3 4	1 3	0 0	3 3	2 4	3 3	2 2	1 3	1 3	3 3	3 4	2 4	1 3
Brazil_1005	Brazil_1005_01	Brazil_1005_02	Brazil_1005_03	2	2	2	1	2	2 2	4 4	3 3	0 0	3 3	0 0	3 3	4 4	3 3	2 2	1 3	1 3	3 3	3 4	2 4	1 3
Brazil_1014	Brazil_1014_02	0	0	1	1	1	1	2	2 4	4 4	1 3	3 4	1 3	0 0	1 3	2 4	1 3	2 2	3 3	3 3	3 3	4 4	4 4	3 3
Brazil_1014	Brazil_1014_03	0	0	2	1	1	1	2	2 4	2 4	3 3	3 3	3 3	0 0	1 3	2 4	1 3	2 2	1 3	1 3	3 3	3 4	2 4	1 3
Brazil_1014	Brazil_1014_01	Brazil_1014_02	Brazil_1014_03	2	2	2	2	2	2 4	2 4	3 3	3 3	3 3	0 0	1 3	2 4	1 3	2 2	3 3	3 3	3 3	4 4	4 4	3 3
Brazil_1018	Brazil_1018_02	0	0	1	1	1	1	1	4 4	2 4	1 3	3 4	1 3	0 0	3 3	4 4	3 3	2 2	3 3	3 3	3 3	4 4	4 4	3 3
Brazil_1018	Brazil_1018_03	0	0	2	1	1	1	1	4 4	2 2	3 3	3 3	3 3	0 0	1 3	2 4	1 3	2 2	1 3	1 3	1 3	3 4	2 4	1 3
Brazil_1018	Brazil_1018_01	Brazil_1018_02	Brazil_1018_03	2	2	2	1	2	4 4	2 4	1 3	3 4	1 3	1 3	1 3	2 4	1 3	2 2	1 3	1 3	3 3	3 4	2 4	1 3
Brazil_1026	Brazil_1026_03	0	0	2	1	1	1	1	2 4	2 4	3 3	3 4	1 3	0 0	3 3	2 2	3 3	2 4	1 3	1 3	3 3	3 4	2 4	1 3
Brazil_1026	Brazil_1026_02	0	0	1	1	1	1	2	4 4	4 4	1 1	4 4	1 1	0 0	1 3	2 2	1 3	2 2	3 3	3 3	3 3	4 4	4 4	1 1
Brazil_1026	Brazil_1026_01	Brazil_1026_02	Brazil_1026_03	2	2	2	1	2	4 4	2 4	1 3	4 4	1 1	0 0	3 3	2 2	1 3	2 2	1 3	1 3	3 3	3 4	2 4	1 1
Brazil_1027	Brazil_1027_02	0	0	1	1	1	1	2	4 4	2 4	1 3	4 4	1 1	1 1	1 3	2 2	3 3	2 2	3 3	3 3	3 3	3 3	2 2	1 1
Brazil_1027	Brazil_1027_03	0	0	2	1	1	1	1	4 4	2 2	3 3	3 3	3 3	0 0	1 1	2 2	1 1	2 2	1 1	1 1	3 3	3 4	2 4	1 3
Brazil_1027	Brazil_1027_01	Brazil_1027_02	Brazil_1027_03	2	2	2	1	2	4 4	2 4	1 3	3 4	1 3	0 0	1 1	2 2	1 3	2 2	1 3	1 3	3 3	3 3	2 2	1 1
Brazil_1042	Brazil_1042_02	0	0	1	1	1	1	0	2 4	4 4	1 3	3 4	1 3	0 0	3 3	2 4	3 3	2 4	3 3	3 3	3 3	4 4	4 4	3 3
Brazil_1042	Brazil_1042_03	0	0	2	1	1	1	0	2 2	4 4	3 3	3 3	3 3	0 0	3 3	4 4	3 3	2 4	1 3	1 3	3 3	3 4	2 4	1 3
Brazil_1042	Brazil_1042_01	Brazil_1042_02	Brazil_1042_03	2	2	2	1	2	2 4	4 4	1 3	3 4	1 3	0 0	3 3	4 4	3 3	2 4	3 3	3 3	3 3	4 4	4 4	3 3
Brazil_1046	Brazil_1046_02	0	0	1	1	1	1	1	4 4	2 4	1 3	0 0	1 1	0 0	1 3	2 2	1 3	2 2	0 0	3 3	3 3	0 0	4 4	3 3
Brazil_1046	Brazil_1046_03	0	0	2	1	1	1	1	2 4	2 4	3 3	3 3	3 3	0 0	3 3	4 4	3 3	2 4	1 3	1 3	3 3	3 4	2 4	1 3
Brazil_1046	Brazil_1046_01	Brazil_1046_02	Brazil_1046_03	2	2	2	2	2	2 4	2 4	3 3	0 0	1 3	3 3	1 3	2 4	1 3	2 2	1 3	1 3	0 0	3 4	2 4	1 3
Brazil_1048	Brazil_1048_02	0	0	1	1	1	1	1	2 4	2 4	3 3	3 3	1 3	1 3	1 3	2 2	1 3	2 2	1 1	1 1	3 3	3 3	2 2	1 1
Brazil_1048	Brazil_1048_03	0	0	2	1	1	1	1	4 4	2 4	1 3	3 4	3 3	0 0	3 3	2 2	3 3	2 4	1 1	1 1	3 3	3 4	2 4	1 3
Brazil_1048	Brazil_1048_01	Brazil_1048_02	Brazil_1048_03	1	2	2	2	2	2 4	4 4	1 3	0 0	1 3	0 0	3 3	2 2	3 3	2 4	1 1	1 1	3 3	3 3	2 2	1 1
Brazil_1049	Brazil_1049_02	0	0	1	1	1	1	0	4 4	2 2	3 3	3 3	3 3	0 0	1 3	2 2	3 3	2 2	3 3	3 3	1 1	4 4	4 4	3 3
Brazil_1049	Brazil_1049_03	0	0	2	1	1	1	0	4 4	2 4	1 3	0 0	1 3	0 0	1 1	2 2	1 3	2 2	1 3	1 3	3 3	4 4	4 4	3 3
Brazil_1049	Brazil_1049_01	Brazil_1049_02	Brazil_1049_03	1	2	2	2	2	4 4	2 2	3 3	3 4	3 3	0 0	1 3	2 2	1 3	2 2	1 1	1 1	3 3	4 4	4 4	3 3
Brazil_1059	Brazil_1059_02	0	0	1	1	1	1	1	4 4	2 2	3 3	0 0	1 3	1 3	1 3	2 2	3 3	2 2	1 1	1 1	3 3	3 3	2 2	1 1
Brazil_1059	Brazil_1059_03	0	0	2	1	1	1	1	2 4	4 4	1 1	4 4	1 1	0 0	1 1	2 2	3 3	2 2	1 3	1 3	3 3	3 4	2 4	1 3
Brazil_1059	Brazil_1059_01	Brazil_1059_02	Brazil_1059_03	1	2	2	1	2	2 4	2 4	1 3	0 0	1 3	0 0	1 1	2 2	3 3	2 2	1 1	1 1	3 3	3 3	2 2	1 1
Brazil_1062	Brazil_1062_03	0	0	2	1	1	1	1	4 4	2 2	3 3	3 3	3 3	0 0	1 1	2 2	1 3	2 2	3 3	3 3	3 3	3 4	2 4	1 3
Brazil_1062	Brazil_1062_02	0	0	1	1	1	1	1	2 4	4 4	1 3	0 0	1 3	1 3	1 3	2 4	1 3	2 2	3 3	3 3	0 0	4 4	4 4	3 3
Brazil_1062	Brazil_1062_01	Brazil_1062_02	Brazil_1062_03	2	2	2	1	2	2 4	2 4	3 3	3 3	3 3	1 3	1 3	2 4	3 3	2 2	3 3	3 3	3 3	3 4	2 4	1 3
Brazil_1067	Brazil_1067_02	0	0	1	1	1	1	2	2 4	2 4	3 3	3 4	3 3	0 0	3 3	2 4	3 3	2 2	3 3	3 3	3 3	4 4	4 4	3 3
Brazil_1067	Brazil_1067_03	0	0	2	1	1	1	2	2 4	2 4	3 3	3 3	1 3	1 3	1 3	2 4	1 3	2 2	3 3	3 3	3 3	4 4	4 4	3 3
Brazil_1067	Brazil_1067_01	Brazil_1067_02	Brazil_1067_03	1	2	2	2	2	2 4	2 4	3 3	3 3	1 3	1 3	1 3	2 4	1 3	2 2	3 3	3 3	3 3	4 4	4 4	3 3
Brazil_1068	Brazil_1068_02	0	0	1	1	1	1	1	2 4	2 4	3 3	3 3	3 3	0 0	1 3	2 2	3 3	2 2	1 1	1 1	3 3	3 3	2 2	1 1
Brazil_1068	Brazil_1068_03	0	0	2	1	1	1	2	4 4	2 4	1 3	3 4	1 3	0 0	1 1	2 2	1 1	2 2	3 3	3 3	3 3	4 4	4 4	3 3
Brazil_1068	Brazil_1068_01	Brazil_1068_02	Brazil_1068_03	2	2	2	2	2	2 4	2 4	3 3	3 3	3 3	0 0	1 3	2 2	1 3	2 2	1 3	1 3	3 3	3 4	2 4	1 3
Brazil_1069	Brazil_1069_02	0	0	1	1	1	1	1	4 4	4 4	1 1	4 4	1 1	1 3	1 3	2 4	3 3	2 2	1 1	1 1	3 3	3 3	2 2	1 1
Brazil_1069	Brazil_1069_03	0	0	2	1	1	1	1	4 4	2 2	3 3	3 3	3 3	0 0	1 1	2 2	1 1	2 2	3 3	3 3	3 3	4 4	4 4	3 3
Brazil_1069	Brazil_1069_01	Brazil_1069_02	Brazil_1069_03	2	2	2	1	2	4 4	2 4	1 3	3 4	1 3	0 0	1 1	2 2	1 3	2 2	1 3	1 3	3 3	3 4	2 4	1 3
Brazil_1070	Brazil_1070_02	0	0	1	1	1	1	1	4 4	2 4	1 3	3 4	3 3	1 3	1 3	2 2	3 3	2 4	3 3	3 3	3 3	4 4	4 4	3 3
Brazil_1070	Brazil_1070_03	0	0	2	1	1	1	2	2 4	2 4	3 3	3 3	3 3	0 0	3 3	2 4	3 3	2 4	1 3	1 3	3 3	3 4	2 4	1 3
Brazil_1070	Brazil_1070_01	Brazil_1070_02	Brazil_1070_03	1	2	2	2	2	2 4	4 4	1 3	3 4	3 3	0 0	3 3	2 2	3 3	4 4	3 3	3 3	3 3	4 4	4 4	3 3
Brazil_1071	Brazil_1071_03	0	0	2	1	2	1	2	2 4	4 4	1 3	0 0	1 3	0 0	1 3	2 4	1 3	2 2	1 3	1 3	3 3	4 4	4 4	1 3
Brazil_1071	Brazil_1071_02	0	0	1	1	1	1	2	4 4	2 4	1 3	3 4	1 3	0 0	1 1	2 2	1 1	2 2	3 3	3 3	3 3	4 4	4 4	3 3
Brazil_1071	Brazil_1071_01	Brazil_1071_02	Brazil_1071_03	1	2	2	1	2	2 4	4 4	1 3	3 4	1 3	0 0	1 3	2 4	1 3	2 2	1 1	1 1	3 3	4 4	4 4	1 1
Brazil_1079	Brazil_1079_02	0	0	1	1	1	1	1	4 4	4 4	3 3	0 0	1 3	1 1	1 3	2 2	1 3	2 2	3 3	3 3	3 3	4 4	4 4	3 3
Brazil_1079	Brazil_1079_03	0	0	2	1	1	1	1	2 4	2 4	3 3	0 0	3 3	0 0	1 3	2 4	1 3	2 2	3 3	3 3	3 3	4 4	4 4	3 3
Brazil_1079	Brazil_1079_01	Brazil_1079_02	Brazil_1079_03	2	2	2	1	2	4 4	2 4	3 3	0 0	3 3	0 0	1 1	2 2	1 1	2 2	3 3	3 3	3 3	4 4	4 4	3 3
Brazil_1079	Brazil_1079_04	Brazil_1079_02	Brazil_1079_03	2	2	2	1	2	2 4	4 4	3 3	3 4	1 3	1 3	3 3	2 4	3 3	2 2	3 3	3 3	3 3	4 4	4 4	3 3
Brazil_1083	Brazil_1083_02	0	0	1	1	1	1	2	4 4	4 4	1 1	4 4	1 1	0 0	1 1	2 2	1 1	2 2	3 3	3 3	3 3	3 3	2 2	1 1
Brazil_1083	Brazil_1083_03	0	0	2	1	2	1	2	4 4	2 4	1 3	3 4	1 1	1 3	1 3	2 2	3 3	2 2	1 3	1 3	3 3	3 4	2 4	1 3
Brazil_1083	Brazil_1083_01	Brazil_1083_02	Brazil_1083_03	1	2	2	2	2	4 4	4 4	1 1	4 4	1 1	0 0	1 1	2 2	1 3	2 2	1 1	1 1	3 3	3 3	2 2	1 1
Brazil_1084	Brazil_1084_03	0	0	2	1	1	1	1	2 2	4 4	3 3	0 0	3 3	0 0	3 3	2 2	3 3	2 4	1 3	1 3	3 3	4 4	4 4	3 3
Brazil_1084	Brazil_1084_02	0	0	1	1	1	1	1	2 4	2 4	3 3	0 0	1 3	0 0	3 3	2 2	3 3	2 4	3 3	3 3	3 3	4 4	4 4	3 3
Brazil_1084	Brazil_1084_01	Brazil_1084_02	Brazil_1084_03	2	2	2	2	2	2 4	2 4	3 3	4 4	1 3	1 3	3 3	2 2	3 3	2 2	1 3	1 3	3 3	4 4	4 4	3 3
Brazil_1088	Brazil_1088_02	0	0	1	1	1	1	2	2 4	2 4	3 3	3 3	3 3	1 3	3 3	2 2	3 3	2 2	3 3	3 3	3 3	4 4	4 4	3 3
Brazil_1088	Brazil_1088_03	0	0	2	1	1	1	1	2 4	2 4	3 3	3 4	1 3	1 3	3 3	2 2	3 3	2 4	3 3	3 3	3 3	4 4	4 4	3 3
Brazil_1088	Brazil_1088_01	Brazil_1088_02	Brazil_1088_03	2	2	2	0	2	2 4	2 4	3 3	3 4	1 3	1 3	3 3	2 2	3 3	2 2	3 3	3 3	3 3	4 4	4 4	3 3
Brazil_1090	Brazil_1090_02	0	0	1	1	1	1	1	2 4	2 4	3 3	0 0	3 3	0 0	3 3	4 4	3 3	2 2	3 3	3 3	3 3	4 4	4 4	3 3
Brazil_1090	Brazil_1090_03	0	0	2	1	1	1	1	4 4	2 4	1 3	3 4	3 3	0 0	1 3	2 2	1 3	2 2	1 3	1 3	3 3	3 4	2 4	1 3
Brazil_1090	Brazil_1090_01	Brazil_1090_02	Brazil_1090_03	1	2	2	1	2	4 4	2 2	3 3	3 3	3 3	0 0	3 3	2 4	3 3	2 2	3 3	3 3	3 3	4 4	4 4	3 3
Brazil_1091	Brazil_1091_02	0	0	1	1	1	1	1	4 4	2 4	1 3	0 0	1 3	0 0	1 1	2 2	1 1	2 2	3 3	3 3	3 3	4 4	4 4	3 3
Brazil_1091	Brazil_1091_03	0	0	2	1	1	0	0	2 4	4 4	3 3	0 0	3 3	0 0	1 3	2 4	1 3	2 4	1 1	1 1	3 3	3 3	2 2	1 1
Brazil_1091	Brazil_1091_01	Brazil_1091_02	Brazil_1091_03	2	2	2	1	2	2 4	4 4	1 3	0 0	1 3	0 0	1 3	2 4	1 3	2 2	1 3	1 3	3 3	3 4	2 4	1 3
Brazil_1092	Brazil_1092_02	0	0	1	1	1	1	2	4 4	4 4	1 1	4 4	1 1	1 1	1 1	2 2	1 1	2 2	1 3	1 3	3 3	3 4	2 4	1 3
Brazil_1092	Brazil_1092_03	0	0	2	1	1	1	1	2 4	2 4	0 0	3 3	1 3	0 0	1 3	2 2	1 3	2 2	3 3	3 3	3 3	4 4	4 4	3 3
Brazil_1092	Brazil_1092_01	Brazil_1092_02	Brazil_1092_03	1	2	2	1	2	4 4	4 4	1 3	0 0	1 3	0 0	1 3	2 2	1 3	2 2	1 1	1 1	3 3	3 3	2 2	1 1
Brazil_1109	Brazil_1109_02	0	0	1	1	1	2	1	2 4	4 4	1 3	0 0	1 3	0 0	1 3	2 4	3 3	2 2	3 3	3 3	3 3	4 4	4 4	0 0
Brazil_1109	Brazil_1109_03	0	0	2	1	2	1	2	2 4	4 4	1 3	3 4	3 3	1 3	1 3	2 2	1 3	2 4	1 3	1 3	3 3	3 4	2 4	1 3
Brazil_1109	Brazil_1109_01	Brazil_1109_02	Brazil_1109_03	1	2	2	1	2	2 4	4 4	1 3	3 4	3 3	1 3	1 3	2 4	1 3	2 2	1 1	1 1	3 3	3 3	2 2	1 1
Brazil_1110	Brazil_1110_03	0	0	2	1	2	1	2	4 4	4 4	1 1	4 4	1 1	1 3	1 3	2 4	1 3	2 2	3 3	3 3	3 3	4 4	4 4	3 3
Brazil_1110	Brazil_1110_02	0	0	1	1	2	1	2	4 4	2 2	3 3	4 4	1 3	1 1	1 3	2 2	1 3	2 2	1 1	1 1	3 3	3 3	2 2	1 1
Brazil_1110	Brazil_1110_01	Brazil_1110_02	Brazil_1110_03	0	2	2	1	2	4 4	2 4	1 3	4 4	1 3	1 3	1 3	2 4	1 3	2 2	1 3	1 3	3 3	3 4	2 4	1 3
Brazil_1112	Brazil_1112_02	0	0	1	1	1	1	1	2 2	4 4	3 3	3 3	3 3	0 0	3 3	2 2	3 3	4 4	1 1	1 1	3 3	3 3	2 2	1 1
Brazil_1112	Brazil_1112_03	0	0	2	1	1	1	2	2 4	4 4	1 3	3 4	1 3	1 1	1 1	2 2	3 3	2 2	1 3	1 3	3 3	3 4	2 4	1 3
Brazil_1112	Brazil_1112_01	Brazil_1112_02	Brazil_1112_03	1	2	2	1	2	2 4	4 4	1 3	3 4	1 3	1 3	1 3	2 2	3 3	2 4	1 1	1 1	3 3	3 3	2 2	1 1
Brazil_1113	Brazil_1113_03	0	0	2	1	1	1	1	4 4	2 4	1 3	0 0	1 3	0 0	1 1	2 2	1 1	2 2	1 3	1 3	3 3	3 4	2 4	1 3
Brazil_1113	Brazil_1113_02	0	0	1	1	2	1	2	4 4	2 4	1 3	4 4	1 1	0 0	1 3	2 2	3 3	2 2	3 3	3 3	3 3	4 4	4 4	3 3
Brazil_1113	Brazil_1113_01	Brazil_1113_02	Brazil_1113_03	1	2	2	1	2	4 4	2 2	3 3	3 4	1 3	0 0	1 3	2 2	1 3	2 2	1 1	1 1	3 3	3 3	2 2	1 1
Brazil_1116	Brazil_1116_02	0	0	1	1	2	1	2	4 4	2 2	3 3	3 4	1 1	1 3	3 3	2 2	3 3	2 4	1 1	1 1	3 3	3 3	2 2	1 1
Brazil_1116	Brazil_1116_03	0	0	2	1	1	1	1	4 4	2 4	1 3	4 4	1 1	0 0	3 3	2 4	3 3	2 2	1 3	1 3	3 3	3 4	2 4	1 3
Brazil_1116	Brazil_1116_01	Brazil_1116_02	Brazil_1116_03	1	2	2	1	2	4 4	2 4	1 3	4 4	1 1	0 0	3 3	2 4	3 3	2 2	1 1	1 1	3 3	3 3	2 2	1 1
Brazil_1120	Brazil_1120_02	0	0	1	1	1	1	1	4 4	2 4	1 3	3 4	1 3	0 0	3 3	4 4	3 3	2 2	3 3	3 3	3 3	4 4	4 4	3 3
Brazil_1120	Brazil_1120_03	0	0	2	1	1	1	1	2 4	2 4	3 3	3 3	3 3	0 0	1 3	2 4	1 3	2 2	3 3	3 3	3 3	4 4	4 4	3 3
Brazil_1120	Brazil_1120_01	Brazil_1120_02	Brazil_1120_03	1	2	2	1	2	4 4	2 4	3 3	3 3	3 3	0 0	3 3	4 4	3 3	2 2	3 3	3 3	3 3	4 4	4 4	3 3
Brazil_1121	Brazil_1121_02	0	0	1	1	1	1	1	2 4	2 4	3 3	3 4	1 3	0 0	3 3	2 4	3 3	2 2	1 1	1 1	3 3	3 3	2 2	1 1
Brazil_1121	Brazil_1121_03	0	0	2	1	1	1	1	2 4	4 4	1 3	3 4	1 3	1 3	1 3	2 4	1 3	2 2	1 3	1 3	3 3	3 4	2 4	1 3
Brazil_1121	Brazil_1121_01	Brazil_1121_02	Brazil_1121_03	1	2	2	1	2	2 4	4 4	1 3	3 4	1 3	0 0	1 3	2 4	1 3	2 2	1 1	1 1	3 3	3 3	2 2	1 1
Brazil_1123	Brazil_1123_02	0	0	1	1	1	1	2	4 4	2 2	3 3	3 4	1 3	0 0	1 3	2 2	1 3	2 2	1 1	1 1	3 3	3 3	2 2	1 1
Brazil_1123	Brazil_1123_03	0	0	2	1	1	1	1	2 4	4 4	1 3	3 4	1 3	1 3	1 3	4 4	3 3	2 2	3 3	3 3	3 3	4 4	4 4	3 3
Brazil_1123	Brazil_1123_01	Brazil_1123_02	Brazil_1123_03	1	2	2	1	2	4 4	2 4	1 3	3 4	1 3	0 0	1 1	2 4	1 3	2 2	3 3	3 3	3 3	4 4	4 4	3 3
Brazil_1127	Brazil_1127_02	0	0	1	1	1	1	1	4 4	4 4	1 1	4 4	1 3	0 0	1 3	2 2	1 3	2 4	3 3	3 3	3 3	4 4	4 4	3 3
Brazil_1127	Brazil_1127_03	0	0	2	1	2	1	2	4 4	4 4	1 1	4 4	1 1	1 3	1 3	2 4	3 3	2 2	3 3	3 3	3 3	4 4	4 4	3 3
Brazil_1127	Brazil_1127_01	Brazil_1127_02	Brazil_1127_03	1	2	2	1	2	4 4	4 4	1 1	4 4	1 1	1 3	1 3	2 4	1 3	2 2	3 3	3 3	3 3	4 4	4 4	3 3
Brazil_1128	Brazil_1128_03	0	0	2	1	1	1	0	2 4	4 4	1 3	3 4	1 3	0 0	1 1	2 2	1 3	2 2	3 3	3 3	3 3	4 4	4 4	3 3
Brazil_1128	Brazil_1128_02	0	0	1	1	1	1	0	4 4	2 2	3 3	3 3	1 3	0 0	1 1	2 2	1 3	2 2	1 1	1 1	3 3	3 3	2 2	1 1
Brazil_1128	Brazil_1128_01	Brazil_1128_02	Brazil_1128_03	1	2	2	1	2	2 4	2 4	3 3	3 3	3 3	0 0	1 1	2 2	1 1	2 2	3 3	3 3	3 3	4 4	4 4	3 3
Brazil_1130	Brazil_1130_02	0	0	1	1	1	1	1	2 4	2 4	3 3	3 3	3 3	0 0	3 3	2 2	3 3	2 2	3 3	3 3	3 3	4 4	4 4	3 3
Brazil_1130	Brazil_1130_03	0	0	2	1	1	1	1	4 4	2 2	3 3	3 3	3 3	1 1	1 3	2 2	1 3	2 2	3 3	3 3	3 3	4 4	4 4	3 3
Brazil_1130	Brazil_1130_01	Brazil_1130_02	Brazil_1130_03	2	2	2	2	2	2 4	2 4	3 3	3 3	3 3	1 3	1 3	2 2	1 3	2 2	3 3	3 3	3 3	4 4	4 4	3 3
Brazil_1140	Brazil_1140_02	0	0	1	1	1	1	1	2 4	4 4	1 3	3 3	3 3	0 0	3 3	2 4	3 3	2 4	1 1	1 1	3 3	3 3	2 2	1 1
Brazil_1140	Brazil_1140_03	0	0	2	1	1	1	1	2 2	4 4	3 3	3 3	3 3	0 0	3 3	2 2	3 3	2 4	3 3	3 3	3 3	3 4	2 4	1 3
Brazil_1140	Brazil_1140_01	Brazil_1140_02	Brazil_1140_03	1	2	2	1	2	2 2	4 4	3 3	3 3	3 3	0 0	3 3	2 4	3 3	2 2	3 3	3 3	3 3	4 4	4 4	3 3
Brazil_1141	Brazil_1141_02	0	0	1	1	1	1	1	2 4	2 4	3 3	3 3	3 3	0 0	1 3	2 2	1 3	2 4	3 3	3 3	3 3	4 4	4 4	3 3
Brazil_1141	Brazil_1141_03	0	0	2	1	2	2	2	2 4	2 4	3 3	3 4	1 3	1 3	3 3	2 2	3 3	2 4	1 3	1 3	3 3	3 4	2 4	1 3
Brazil_1141	Brazil_1141_01	Brazil_1141_02	Brazil_1141_03	1	2	2	1	2	2 4	2 4	3 3	3 3	3 3	1 3	1 3	2 2	1 3	2 4	3 3	3 3	3 3	4 4	4 4	3 3
Brazil_1142	Brazil_1142_02	0	0	1	1	2	2	2	0 0	0 0	0 0	0 0	0 0	0 0	0 0	0 0	1 3	2 2	0 0	3 3	3 3	0 0	0 0	0 0
Brazil_1142	Brazil_1142_03	0	0	2	1	2	2	2	2 2	4 4	1 3	3 4	1 3	0 0	3 3	4 4	3 3	2 2	1 3	0 0	0 0	4 4	4 4	3 3
Brazil_1142	Brazil_1142_01	Brazil_1142_02	Brazil_1142_03	1	2	2	2	2	2 4	2 4	1 3	4 4	1 1	0 0	3 3	2 4	3 3	2 2	3 3	3 3	3 3	4 4	4 4	3 3
Brazil_1143	Brazil_1143_02	0	0	1	1	1	1	0	2 2	4 4	3 3	3 3	3 3	0 0	3 3	2 4	3 3	2 2	3 3	3 3	3 3	4 4	4 4	3 3
Brazil_1143	Brazil_1143_03	0	0	2	1	1	1	0	2 4	4 4	3 3	3 4	3 3	0 0	3 3	2 4	3 3	2 2	3 3	3 3	3 3	4 4	4 4	3 3
Brazil_1143	Brazil_1143_01	Brazil_1143_02	Brazil_1143_03	1	2	1	1	2	4 4	4 4	3 3	3 4	3 3	0 0	3 3	2 2	3 3	2 2	3 3	3 3	3 3	4 4	4 4	3 3
Brazil_1143	Brazil_1143_04	Brazil_1143_02	Brazil_1143_03	1	2	1	1	2	2 4	4 4	3 3	0 0	3 3	0 0	3 3	2 4	3 3	2 2	3 3	3 3	3 3	4 4	4 4	3 3
Brazil_1153	Brazil_1153_02	0	0	1	1	2	1	2	4 4	4 4	1 1	4 4	1 1	1 1	1 1	2 2	3 3	2 2	3 3	1 1	3 3	4 4	4 4	1 1
Brazil_1153	Brazil_1153_03	0	0	2	1	1	1	0	4 4	2 2	3 3	3 3	3 3	0 0	1 1	2 2	1 1	2 2	3 3	3 3	1 3	4 4	4 4	1 3
Brazil_1153	Brazil_1153_01	Brazil_1153_02	Brazil_1153_03	2	2	2	1	2	4 4	2 4	1 3	3 4	1 3	0 0	1 1	2 2	1 3	2 2	3 3	1 3	3 3	4 4	4 4	1 1
Brazil_1158	Brazil_1158_02	0	0	1	1	1	1	1	4 4	2 4	1 3	3 4	1 3	0 0	1 3	2 4	1 3	2 2	3 3	3 3	3 3	4 4	4 4	3 3
Brazil_1158	Brazil_1158_03	0	0	2	1	2	1	2	4 4	4 4	1 1	4 4	1 1	1 3	1 3	2 4	3 3	2 2	1 3	1 3	3 3	3 4	2 4	1 3
Brazil_1158	Brazil_1158_01	Brazil_1158_02	Brazil_1158_03	1	2	2	1	2	4 4	0 0	1 3	3 4	1 3	0 0	0 0	2 4	1 3	0 0	1 1	0 0	0 0	3 3	0 0	1 1
Brazil_1161	Brazil_1161_02	0	0	1	1	2	1	2	4 4	4 4	1 1	4 4	1 1	0 0	1 1	2 2	1 3	2 2	3 3	1 1	3 3	4 4	4 4	1 1
Brazil_1161	Brazil_1161_03	0	0	2	1	1	1	1	4 4	4 4	1 1	4 4	1 1	0 0	1 1	2 2	1 3	2 2	1 3	1 3	3 3	3 4	2 4	1 3
Brazil_1161	Brazil_1161_01	Brazil_1161_02	Brazil_1161_03	1	2	2	2	2	4 4	4 4	1 1	4 4	1 1	0 0	1 1	2 2	1 3	2 2	3 3	3 3	3 3	4 4	4 4	3 3
Brazil_1164	Brazil_1164_02	0	0	1	1	1	1	1	2 4	4 4	3 3	3 4	1 3	1 3	1 3	2 2	1 3	2 4	3 3	3 3	3 3	4 4	4 4	3 3
Brazil_1164	Brazil_1164_03	0	0	2	1	1	1	1	2 4	0 0	3 3	0 0	3 3	0 0	1 3	2 4	3 3	2 2	3 3	1 3	3 3	4 4	0 0	3 3
Brazil_1164	Brazil_1164_01	Brazil_1164_02	Brazil_1164_03	2	2	2	2	2	2 4	2 4	3 3	3 3	3 3	0 0	3 3	2 4	3 3	2 4	3 3	3 3	3 3	4 4	4 4	3 3
Brazil_1165	Brazil_1165_02	0	0	1	1	1	1	0	4 4	2 4	1 3	3 4	1 1	0 0	1 1	2 2	1 1	2 2	1 1	1 1	3 3	3 3	2 2	1 1
Brazil_1165	Brazil_1165_03	0	0	2	1	1	1	0	4 4	2 4	1 3	4 4	1 1	0 0	1 3	2 2	3 3	2 2	3 3	3 3	3 3	4 4	4 4	3 3
Brazil_1165	Brazil_1165_01	Brazil_1165_02	Brazil_1165_03	2	2	2	1	2	4 4	4 4	1 1	4 4	1 1	0 0	1 1	2 2	1 3	2 2	1 3	1 3	3 3	3 4	2 4	1 3
Brazil_1166	Brazil_1166_02	0	0	1	1	1	1	0	4 4	2 2	3 3	3 4	3 3	0 0	1 3	2 2	1 3	2 2	3 3	3 3	3 3	4 4	4 4	3 3
Brazil_1166	Brazil_1166_03	0	0	2	1	1	1	0	2 4	2 4	3 3	3 4	3 3	1 3	3 3	2 4	3 3	2 2	3 3	3 3	3 3	4 4	4 4	3 3
Brazil_1166	Brazil_1166_01	Brazil_1166_02	Brazil_1166_03	2	2	2	1	2	4 4	2 2	3 3	3 4	3 3	0 0	1 3	2 2	1 3	2 2	3 3	3 3	3 3	4 4	4 4	3 3
Brazil_1174	Brazil_1174_02	0	0	1	1	1	1	0	2 2	4 4	3 3	3 3	3 3	0 0	3 3	4 4	3 3	2 2	3 3	3 3	3 3	4 4	4 4	3 3
Brazil_1174	Brazil_1174_03	0	0	2	1	1	1	0	4 4	2 4	1 3	3 4	1 3	0 0	1 1	2 2	1 3	2 2	1 3	1 3	3 3	3 4	2 4	1 3
Brazil_1174	Brazil_1174_01	Brazil_1174_02	Brazil_1174_03	2	2	2	1	2	2 4	2 4	3 3	3 3	3 3	1 3	1 3	2 4	1 3	2 2	3 3	3 3	3 3	4 4	4 4	3 3
Brazil_1199	Brazil_1199_03	0	0	2	1	1	1	0	2 2	4 4	3 3	3 3	3 3	0 0	3 3	2 4	3 3	2 4	3 3	3 3	3 3	4 4	4 4	3 3
Brazil_1199	Brazil_1199_02	0	0	1	1	1	1	0	4 4	4 4	1 1	4 4	1 3	1 3	1 3	2 4	1 3	2 2	3 3	3 3	3 3	4 4	4 4	3 3
Brazil_1199	Brazil_1199_01	Brazil_1199_02	Brazil_1199_03	2	2	2	1	2	2 4	4 4	1 3	3 4	3 3	0 0	3 3	4 4	3 3	2 2	3 3	3 3	3 3	4 4	4 4	3 3
Brazil_1202	Brazil_1202_02	0	0	1	1	1	1	1	2 4	4 4	3 3	3 4	3 3	0 0	1 3	2 4	1 3	2 2	3 3	3 3	3 3	4 4	4 4	3 3
Brazil_1202	Brazil_1202_03	0	0	2	1	1	1	1	2 2	4 4	3 3	3 3	3 3	0 0	3 3	4 4	3 3	2 2	3 3	3 3	3 3	4 4	4 4	3 3
Brazil_1202	Brazil_1202_01	Brazil_1202_02	Brazil_1202_03	2	2	2	2	2	2 4	4 4	3 3	0 0	3 3	1 3	1 3	2 4	1 3	2 2	3 3	3 3	3 3	4 4	4 4	3 3
Brazil_1215	Brazil_1215_02	0	0	1	1	1	1	0	4 4	4 4	1 1	4 4	1 3	1 3	1 3	2 2	3 3	2 4	3 3	3 3	3 3	4 4	4 4	3 3
Brazil_1215	Brazil_1215_03	0	0	2	1	1	1	0	4 4	2 2	3 3	3 3	3 3	1 3	1 3	2 4	1 3	2 2	3 3	3 3	3 3	3 4	2 4	1 3
Brazil_1215	Brazil_1215_01	Brazil_1215_02	Brazil_1215_03	1	2	2	2	2	4 4	2 4	1 3	3 4	1 3	0 0	1 1	2 2	1 3	2 2	3 3	3 3	3 3	4 4	4 4	3 3
Brazil_3333	Brazil_3333_02	0	0	1	1	1	1	2	4 4	2 4	3 3	3 4	1 3	0 0	3 3	2 4	3 3	4 4	3 3	1 1	3 3	4 4	4 4	1 1
Brazil_3333	Brazil_3333_03	0	0	2	1	1	1	1	4 4	0 0	1 3	4 4	1 3	0 0	1 3	2 4	1 3	2 4	1 3	1 3	3 3	4 4	4 4	3 3
Brazil_3333	Brazil_3333_01	Brazil_3333_02	Brazil_3333_03	1	2	2	0	2	4 4	4 4	1 3	4 4	1 1	1 3	1 3	2 2	1 3	2 4	3 3	3 3	3 3	4 4	4 4	3 3
Mexico_10202	Mexico_10202	0	0	0	0				4 4	2 4	1 3	3 4	1 3	1 3	1 3	2 4	1 3	2 2	1 1	1 1	3 3	3 3	2 2	1 1
Michigan_1	Michigan_11	0	0	1	1				4 4	2 4	1 3	3 4	1 3	1 3	1 3	2 4	3 3	2 2	3 3	3 3	3 3	4 4	4 4	3 3
Michigan_1	Michigan_2	0	0	1	1				4 4	4 4	1 1	4 4	1 1	1 1	1 1	2 2	1 3	2 2	1 1	1 1	3 3	3 3	2 2	1 1
Michigan_1	Michigan_28	0	0	1	2				2 4	4 4	1 3	3 4	1 3	1 3	1 3	2 2	1 3	2 4	3 3	3 3	3 3	4 4	4 4	3 3
Michigan_1	Michigan_391	0	0	2	1				2 4	4 4	1 3	3 4	1 3	1 3	1 3	2 2	1 3	2 4	3 3	3 3	3 3	4 4	4 4	3 3
Michigan_1	Michigan_404	0	Michigan_403	2	2				4 4	4 4	1 1	4 4	1 1	1 1	1 1	2 2	1 3	2 2	3 3	3 3	3 3	4 4	4 4	3 3
Michigan_1	Michigan_406	0	0	2	2				2 4	4 4	1 3	3 4	1 3	1 3	1 3	2 2	1 3	2 4	3 3	3 3	3 3	4 4	4 4	3 3
Michigan_1	Michigan_453	0	Michigan_403	1	2				4 4	4 4	1 1	4 4	1 1	1 1	1 1	2 2	1 3	2 2	3 3	3 3	3 3	4 4	4 4	3 3
Michigan_1	Michigan_5	Michigan_11	Michigan_10	2	2				4 4	0 0	1 1	4 4	1 1	1 1	0 0	2 2	1 3	0 0	3 3	0 0	0 0	4 4	0 0	3 3
Michigan_1	Michigan_403	Michigan_116	Michigan_391	2	2				2 4	4 4	1 3	3 4	1 3	1 3	1 3	2 2	1 3	2 4	3 3	3 3	3 3	4 4	4 4	3 3
Michigan_1	Michigan_4	Michigan_2	Michigan_5	1	2				4 4	4 4	1 1	4 4	1 1	1 1	1 1	2 2	1 3	2 2	3 3	3 3	3 3	4 4	4 4	3 3
Michigan_1	Michigan_10	Michigan_28	0	2	2				4 4	2 4	1 3	3 4	1 1	1 1	1 1	2 2	1 1	2 2	3 3	3 3	3 3	4 4	4 4	3 3
Michigan_1	Michigan_116	Michigan_28	0	1	2				2 4	4 4	1 3	3 4	1 3	1 3	1 3	2 2	1 3	2 4	3 3	3 3	3 3	4 4	4 4	3 3
Michigan_1_65442201	Michigan_1	0	0	0	0				4 4	0 0	1 1	4 4	1 1	1 1	0 0	2 2	1 3	0 0	3 3	0 0	0 0	4 4	0 0	3 3
Michigan_10	Michigan_77	0	0	1	1				4 4	4 4	1 1	4 4	1 1	1 1	1 1	2 2	1 1	2 2	3 3	3 3	3 3	4 4	4 4	3 3
Michigan_10	Michigan_78	Michigan_103	0	2	1				4 4	2 2	3 3	3 3	3 3	1 1	3 3	2 2	3 3	2 2	3 3	3 3	3 3	4 4	4 4	3 3
Michigan_10	Michigan_76	Michigan_77	Michigan_78	1	2				4 4	2 4	1 3	3 4	1 3	1 1	1 3	2 2	1 3	2 2	3 3	3 3	3 3	4 4	4 4	3 3
Michigan_10	Michigan_79	Michigan_77	Michigan_78	1	2				4 4	2 4	1 3	3 4	1 3	1 1	1 3	2 2	1 3	2 2	3 3	3 3	3 3	4 4	4 4	3 3
Michigan_1001_60881840	Michigan_1001	0	0	0	0				2 4	4 4	1 3	3 4	1 3	1 3	1 3	2 2	1 3	2 4	3 3	3 3	0 0	4 4	4 4	3 3
Michigan_1003_60883046	Michigan_1003	0	0	0	0				2 2	4 4	3 3	3 3	3 3	3 3	3 3	2 4	3 3	2 4	1 3	1 3	3 3	3 4	2 4	1 3
Michigan_1008_60882765	Michigan_1008	0	0	0	0				4 4	2 2	3 3	3 4	1 3	1 3	3 3	2 4	3 3	2 2	1 1	1 1	3 3	3 3	2 2	1 1
Michigan_1018_60881843	Michigan_1018	0	0	0	0				4 4	4 4	1 1	4 4	1 1	1 1	1 1	2 2	1 3	2 2	1 1	1 1	3 3	3 4	2 4	1 3
Michigan_102	Michigan_1006	0	0	1	2				4 4	2 2	3 3	3 4	1 3	1 1	1 3	2 2	3 3	2 2	3 3	3 3	3 3	4 4	4 4	3 3
Michigan_102	Michigan_1007	0	0	2	1				4 4	2 4	1 3	3 4	1 3	1 3	1 3	2 4	1 3	2 2	1 1	1 1	3 3	3 3	2 2	1 1
Michigan_102	Michigan_1005	Michigan_1006	Michigan_1007	2	2				4 4	2 2	3 3	3 4	1 3	1 3	3 3	2 4	3 3	2 2	1 3	1 3	3 3	3 4	2 4	1 3
Michigan_102_65447295	Michigan_102	0	0	0	0				2 4	4 4	1 3	3 4	3 3	1 3	1 3	2 2	1 3	2 4	1 3	1 3	3 3	3 4	2 4	1 3
Michigan_1023_60882816	Michigan_1023	0	0	0	0				2 4	2 4	3 3	3 4	1 3	0 0	1 3	2 2	1 3	2 2	0 0	3 3	3 3	0 0	4 4	3 3
Michigan_103_65446929	Michigan_103	0	0	0	0				4 4	2 4	1 3	3 4	1 3	1 1	1 3	2 2	3 3	2 2	3 3	3 3	3 3	4 4	4 4	3 3
Michigan_1042_65447302	Michigan_1042	0	0	0	0				4 4	2 4	1 3	3 4	1 3	1 3	1 3	2 4	3 3	2 2	3 3	3 3	3 3	4 4	4 4	3 3
Michigan_105	Michigan_1019	0	0	1	1				2 4	2 4	3 3	3 3	3 3	1 3	1 3	2 2	1 3	2 4	3 3	3 3	3 3	4 4	4 4	3 3
Michigan_105	Michigan_1169	0	0	1	1				4 4	2 4	1 3	4 4	1 1	1 1	3 3	2 2	3 3	2 2	1 1	1 1	3 3	3 3	2 2	1 1
Michigan_105	Michigan_1170	0	0	2	1				4 4	4 4	1 1	4 4	1 3	1 3	1 3	2 2	1 3	2 4	1 3	1 3	3 3	3 4	2 4	1 3
Michigan_105	Michigan_1013	Michigan_1019	Michigan_1014	2	2				4 4	2 2	3 3	3 4	1 3	1 1	1 3	2 2	1 3	2 2	1 3	1 3	3 3	3 4	2 4	1 3
Michigan_105	Michigan_1061	Michigan_1019	Michigan_1014	1	2				0 0	0 0	0 0	0 0	0 0	0 0	3 3	0 0	3 3	0 0	0 0	0 0	3 3	0 0	0 0	0 0
Michigan_105	Michigan_1014	Michigan_1169	Michigan_1170	2	2				4 4	2 4	1 3	4 4	1 1	1 1	1 3	2 2	1 3	2 2	1 3	1 3	3 3	3 4	2 4	1 3
Michigan_1058_60883047	Michigan_1058	0	0	0	0				2 4	4 4	3 3	3 4	1 3	1 3	1 3	2 2	1 3	2 2	1 3	1 3	3 3	3 4	2 4	1 3
Michigan_1059_65447272	Michigan_1059	0	0	0	0				2 4	2 4	3 3	3 4	1 3	1 3	3 3	2 2	3 3	2 2	3 3	3 3	3 3	4 4	4 4	3 3
Michigan_106	Michigan_1026	0	0	2	1				4 4	2 4	1 3	4 4	1 1	1 1	1 3	2 2	3 3	2 2	3 3	3 3	3 3	4 4	4 4	3 3
Michigan_106	Michigan_1024	Michigan_1025	Michigan_1026	2	2				4 4	2 4	1 3	4 4	1 1	1 1	3 3	2 2	3 3	2 2	3 3	3 3	3 3	4 4	4 4	3 3
Michigan_106	Michigan_1027	Michigan_1025	Michigan_1026	2	2				4 4	0 0	1 1	4 4	1 1	1 1	0 0	2 2	3 3	0 0	3 3	0 0	0 0	4 4	0 0	3 3
Michigan_106	Michigan_1025	Michigan_1115	0	1	1				4 4	4 4	1 1	4 4	1 1	1 1	1 3	2 2	3 3	2 2	3 3	3 3	3 3	4 4	4 4	3 3
Michigan_106_65447294	Michigan_106	0	0	0	0				2 4	4 4	1 3	3 4	1 3	1 3	1 3	2 2	1 3	2 2	3 3	3 3	3 3	4 4	4 4	3 3
Michigan_1060_65447247	Michigan_1060	0	0	0	0				2 2	4 4	3 3	3 3	3 3	3 3	3 3	2 4	3 3	2 2	3 3	3 3	3 3	4 4	4 4	3 3
Michigan_1067_65447304	Michigan_1067	0	0	0	0				4 4	4 4	1 1	4 4	1 1	3 3	3 3	4 4	3 3	2 2	1 3	1 3	3 3	3 4	2 4	1 3
Michigan_107	Michigan_1032	0	0	1	1				2 4	2 4	3 3	3 3	3 3	3 3	3 3	2 2	3 3	4 4	3 3	3 3	1 1	4 4	4 4	3 3
Michigan_107	Michigan_1031	Michigan_1032	0	2	2				2 4	2 4	3 3	3 3	3 3	1 3	1 3	2 2	3 3	2 4	3 3	3 3	1 3	4 4	4 4	3 3
Michigan_107	Michigan_1122	Michigan_1032	0	2	2				4 4	2 2	3 3	3 3	3 3	3 3	3 3	2 4	3 3	2 4	1 3	1 3	1 3	3 4	2 4	1 3
Michigan_107_65447293	Michigan_107	0	0	0	0				2 4	4 4	1 3	3 4	1 3	1 1	1 3	2 4	3 3	2 2	1 3	1 3	3 3	3 4	2 4	1 3
Michigan_1076_65447318	Michigan_1076	0	0	0	0				2 4	4 4	1 3	3 4	1 3	1 1	1 1	2 2	1 1	2 2	3 3	3 3	3 3	4 4	4 4	3 3
Michigan_1087_65447254	Michigan_1087	0	0	0	0				4 4	0 0	1 1	4 4	1 1	1 3	0 0	4 4	3 3	0 0	3 3	0 0	0 0	3 4	0 0	1 3
Michigan_109	Michigan_1054	0	0	1	1				4 4	4 4	1 1	4 4	1 3	1 3	1 3	2 2	3 3	2 4	3 3	3 3	3 3	4 4	4 4	3 3
Michigan_109	Michigan_1165	0	0	1	1				4 4	2 2	3 3	3 3	3 3	1 1	1 1	2 2	1 1	2 2	1 1	1 1	3 3	3 3	2 2	1 1
Michigan_109	Michigan_1166	0	0	2	1				4 4	2 4	1 3	3 4	1 3	1 1	1 1	2 2	3 3	2 2	3 3	3 3	3 3	4 4	4 4	3 3
Michigan_109	Michigan_1053	Michigan_1054	Michigan_1055	1	2				4 4	2 4	1 3	3 4	3 3	1 3	1 3	2 2	1 3	2 4	3 3	3 3	3 3	4 4	4 4	3 3
Michigan_109	Michigan_1035	Michigan_1165	Michigan_1166	2	2				4 4	2 2	3 3	3 3	3 3	1 1	1 1	2 2	1 3	2 2	1 3	1 3	3 3	3 4	2 4	1 3
Michigan_109	Michigan_1055	Michigan_1165	Michigan_1166	2	1				4 4	2 4	1 3	3 4	1 3	1 1	1 1	2 2	1 3	2 2	1 3	1 3	3 3	3 4	2 4	1 3
Michigan_11	Michigan_101	0	0	1	1				2 4	4 4	1 3	3 4	1 3	1 3	1 3	2 4	3 3	2 2	3 3	3 3	1 1	4 4	4 4	3 3
Michigan_11	Michigan_98	0	0	2	1				2 4	4 4	1 3	3 4	1 3	0 0	3 3	2 4	3 3	2 4	1 3	1 3	3 3	3 4	2 4	1 3
Michigan_11	Michigan_100	Michigan_101	Michigan_98	1	2				2 4	4 4	1 3	3 4	1 3	1 3	1 3	2 2	3 3	2 4	1 1	1 1	3 3	3 3	2 2	1 1
Michigan_1100_60883110	Michigan_1100	0	0	0	0				2 4	2 4	3 3	3 3	3 3	3 3	3 3	2 4	3 3	2 4	3 3	3 3	3 3	4 4	4 4	3 3
Michigan_1101_65447269	Michigan_1101	0	0	0	0				4 4	2 4	1 3	3 4	1 3	0 0	1 1	2 2	1 1	2 2	3 3	3 3	3 3	4 4	4 4	3 3
Michigan_111	Michigan_1047	0	0	1	1				2 4	2 4	3 3	3 3	3 3	3 3	3 3	4 4	3 3	2 2	3 3	3 3	3 3	4 4	4 4	3 3
Michigan_111	Michigan_1048	0	0	2	1				4 4	4 4	1 1	4 4	1 3	1 1	1 3	2 2	3 3	2 2	1 3	1 3	3 3	3 4	2 4	1 3
Michigan_111	Michigan_1046	Michigan_1047	Michigan_1048	2	2				2 4	4 4	1 3	3 4	1 3	1 3	1 3	2 4	3 3	2 2	1 3	1 3	3 3	3 4	2 4	1 3
Michigan_1113_65447276	Michigan_1113	0	0	0	0				2 4	2 4	3 3	3 3	3 3	1 3	3 3	2 2	3 3	2 4	3 3	3 3	3 3	4 4	4 4	3 3
Michigan_1114_60881367	Michigan_1114	0	0	0	0				4 4	2 4	1 3	3 3	3 3	1 3	3 3	2 2	3 3	2 2	3 3	3 3	3 3	4 4	4 4	3 3
Michigan_1115_60883083	Michigan_1115	0	0	0	0				4 4	4 4	1 1	4 4	1 1	1 3	1 3	4 4	3 3	2 4	3 3	3 3	3 3	4 4	4 4	3 3
Michigan_112	Michigan_1050	0	0	1	1				4 4	2 4	1 3	3 4	1 3	1 3	1 3	2 4	3 3	2 2	3 3	3 3	3 3	3 3	2 2	1 1
Michigan_112	Michigan_1051	0	0	2	1				2 4	4 4	1 3	3 4	1 3	1 1	1 1	2 2	1 1	2 2	1 3	1 3	3 3	3 4	2 4	1 3
Michigan_112	Michigan_1045	Michigan_1050	Michigan_1051	1	2				4 4	2 4	1 3	0 0	3 3	3 3	1 3	2 4	1 3	2 2	3 3	3 3	3 3	4 4	4 4	3 3
Michigan_1125_60881296	Michigan_1125	0	0	0	0				2 4	2 4	3 3	3 3	3 3	0 0	3 3	2 4	3 3	2 2	0 0	1 3	3 3	0 0	2 4	1 3
Michigan_1127_65447246	Michigan_1127	0	0	0	0				4 4	2 4	1 3	3 4	1 3	1 1	1 3	2 2	3 3	2 2	1 1	1 1	3 3	3 3	2 2	1 1
Michigan_1129_60881352	Michigan_1129	0	0	0	0				2 4	2 4	3 3	3 3	3 3	1 3	1 3	2 2	1 3	2 2	3 3	3 3	3 3	4 4	4 4	3 3
Michigan_113	Michigan_1092	0	0	2	1				2 4	4 4	1 3	3 4	1 3	1 3	1 3	2 2	3 3	2 4	1 3	1 3	3 3	3 4	2 4	1 3
Michigan_113	Michigan_1104	0	0	1	1				4 4	2 2	3 3	3 4	3 3	1 1	1 3	2 2	1 3	2 2	1 1	1 1	3 3	3 3	2 2	1 1
Michigan_113	Michigan_1052	Michigan_1104	Michigan_1092	2	2				2 4	2 4	3 3	3 3	3 3	1 3	3 3	2 2	3 3	2 4	1 1	1 1	3 3	3 3	2 2	1 1
Michigan_113	Michigan_1056	Michigan_1104	Michigan_1092	2	2				4 4	2 4	1 3	3 4	1 3	1 1	1 3	2 2	3 3	2 2	1 1	1 1	3 3	3 3	2 2	1 1
Michigan_113	Michigan_1057	Michigan_1104	Michigan_1092	2	2				4 4	2 4	1 3	4 4	1 3	1 1	1 1	2 2	1 3	2 2	1 3	1 3	3 3	3 4	2 4	1 3
Michigan_113	Michigan_1117	Michigan_1104	Michigan_1092	2	2				4 4	2 4	1 3	4 4	1 3	0 0	1 1	2 2	1 3	2 2	0 0	1 3	3 3	0 0	2 4	1 3
Michigan_1130_65442246	Michigan_1130	0	0	0	0				2 4	0 0	3 3	3 3	3 3	1 3	0 0	2 2	1 3	0 0	3 3	0 0	0 0	4 4	0 0	3 3
Michigan_1134_65446933	Michigan_1134	0	0	0	0				4 4	2 4	1 3	3 4	1 3	1 1	1 3	2 2	3 3	2 2	1 3	1 3	3 3	3 4	2 4	1 3
Michigan_1135_60883055	Michigan_1135	0	0	0	0				4 4	2 4	1 3	4 4	1 1	1 1	1 3	2 2	3 3	2 2	3 3	3 3	3 3	4 4	4 4	3 3
Michigan_1136_60883076	Michigan_1136	0	0	0	0				2 4	4 4	1 3	3 4	1 3	1 3	1 3	2 4	3 3	2 2	3 3	3 3	3 3	4 4	4 4	3 3
Michigan_1137_65442193	Michigan_1137	0	0	0	0				4 4	2 4	1 3	3 4	1 3	3 3	3 3	2 4	3 3	2 4	3 3	3 3	3 3	3 4	2 4	1 3
Michigan_1138_65442221	Michigan_1138	0	0	0	0				4 4	2 4	1 3	3 4	1 3	1 1	1 1	2 2	1 1	2 2	3 3	3 3	3 3	4 4	4 4	3 3
Michigan_1139_65447322	Michigan_1139	0	0	0	0				2 4	2 4	3 3	3 3	3 3	1 3	3 3	2 4	3 3	2 2	1 3	1 3	3 3	3 4	2 4	1 3
Michigan_115	Michigan_1066	0	Michigan_1068	2	2				4 4	4 4	1 1	4 4	1 1	1 3	1 3	2 4	1 3	2 2	3 3	3 3	3 3	4 4	4 4	3 3
Michigan_115	Michigan_1068	0	0	2	2				4 4	0 0	1 3	4 4	1 1	1 1	0 0	2 2	1 3	0 0	3 3	0 0	0 0	4 4	0 0	3 3
Michigan_115	Michigan_1128	0	Michigan_1068	2	2				4 4	4 4	1 1	4 4	1 1	1 3	1 3	2 4	1 3	2 2	3 3	3 3	3 3	4 4	4 4	3 3
Michigan_1152_65442170	Michigan_1152	0	0	0	0				4 4	2 4	1 3	3 4	1 3	3 3	3 3	2 4	3 3	2 4	3 3	3 3	3 3	3 4	2 4	1 3
Michigan_116	Michigan_1063	0	0	1	1				2 4	0 0	1 3	3 4	1 3	1 1	0 0	2 2	1 3	0 0	3 3	0 0	0 0	4 4	0 0	3 3
Michigan_116	Michigan_1064	0	0	2	2				2 4	2 4	3 3	3 3	3 3	1 3	1 3	2 2	3 3	2 4	1 3	1 3	3 3	3 4	2 4	1 3
Michigan_116	Michigan_1106	0	0	1	1				4 4	4 4	1 1	4 4	1 1	1 3	1 3	2 4	3 3	2 2	3 3	3 3	3 3	4 4	4 4	3 3
Michigan_116	Michigan_1107	0	0	2	1				2 2	0 0	0 0	0 0	0 0	0 0	0 0	0 0	3 3	0 0	0 0	0 0	0 0	0 0	0 0	0 0
Michigan_116	Michigan_1062	Michigan_1063	Michigan_1064	1	2				4 4	2 4	1 3	3 4	1 3	1 1	1 1	2 2	3 3	2 2	3 3	3 3	3 3	4 4	4 4	3 3
Michigan_116	Michigan_1105	Michigan_1106	Michigan_1107	1	2				2 4	4 4	1 3	3 4	1 3	1 3	1 3	2 4	1 3	2 2	3 3	3 3	3 3	4 4	4 4	3 3
Michigan_117	Michigan_1073	0	Michigan_1077	2	2				4 4	2 4	1 3	3 4	1 3	1 3	1 3	2 4	1 3	2 2	3 3	3 3	3 3	4 4	4 4	3 3
Michigan_117	Michigan_1074	0	Michigan_1077	2	2				4 4	0 0	1 1	4 4	1 1	1 1	0 0	2 2	1 1	0 0	1 3	0 0	0 0	3 4	0 0	1 3
Michigan_117	Michigan_1077	0	0	2	1				4 4	4 4	1 1	4 4	1 1	1 1	1 1	2 2	1 1	2 2	3 3	3 3	3 3	4 4	4 4	3 3
Michigan_1171_65441717	Michigan_1171	0	0	0	0				4 4	2 4	1 3	3 4	1 3	1 1	1 1	2 2	1 3	2 2	3 3	3 3	3 3	4 4	4 4	3 3
Michigan_118	Michigan_1069	0	0	2	2				4 4	4 4	1 1	4 4	1 1	1 1	1 1	2 2	1 1	2 2	3 3	3 3	3 3	4 4	4 4	3 3
Michigan_118	Michigan_1079	0	0	1	1				4 4	2 4	1 3	3 4	1 3	1 1	1 1	2 2	1 1	2 2	3 3	3 3	3 3	4 4	4 4	3 3
Michigan_118	Michigan_1071	Michigan_1079	Michigan_1069	2	2				4 4	2 4	1 3	3 4	1 3	1 1	1 1	2 2	1 1	2 2	3 3	3 3	3 3	4 4	4 4	3 3
Michigan_12	Michigan_129	0	0	1	1				4 4	2 4	1 3	3 4	1 3	1 3	1 3	2 4	3 3	2 2	1 1	1 1	3 3	3 3	2 2	1 1
Michigan_12	Michigan_130	0	0	2	1				2 4	4 4	1 3	3 4	1 1	1 1	1 1	2 2	1 1	2 4	3 3	3 3	3 3	4 4	4 4	3 3
Michigan_12	Michigan_128	Michigan_129	Michigan_130	1	2				2 4	2 4	3 3	3 3	1 3	1 3	1 3	2 4	1 3	2 4	3 3	3 3	3 3	4 4	4 4	3 3
Michigan_120	Michigan_1081	0	0	1	1				2 2	4 4	3 3	3 3	3 3	3 3	3 3	2 4	3 3	2 4	3 3	3 3	3 3	4 4	4 4	3 3
Michigan_120	Michigan_1082	0	0	2	2				2 2	0 0	3 3	3 3	3 3	3 3	0 0	4 4	3 3	0 0	3 3	0 0	0 0	4 4	0 0	3 3
Michigan_120	Michigan_1080	Michigan_1081	Michigan_1082	2	2				2 2	4 4	3 3	3 3	3 3	3 3	3 3	4 4	3 3	2 2	3 3	3 3	3 3	4 4	4 4	3 3
Michigan_121	Michigan_1084	0	0	2	1				2 4	2 4	3 3	3 3	3 3	1 3	3 3	2 4	3 3	2 2	1 3	1 3	3 3	3 4	2 4	1 3
Michigan_121	Michigan_1086	0	Michigan_1084	1	2				2 4	2 4	3 3	3 3	3 3	1 3	3 3	2 2	3 3	2 4	1 1	1 1	3 3	3 3	2 2	1 1
Michigan_121	Michigan_1090	0	0	1	1				2 4	4 4	1 3	3 4	1 3	1 3	1 3	2 4	3 3	2 2	3 3	3 3	3 3	4 4	4 4	3 3
Michigan_124	Michigan_1094	0	0	2	1				4 4	2 2	3 3	3 3	1 3	1 3	1 3	2 4	1 3	2 2	3 3	3 3	3 3	4 4	4 4	3 3
Michigan_124	Michigan_1095	0	0	1	1				4 4	2 4	1 3	4 4	1 1	1 1	1 3	2 4	1 3	2 2	3 3	3 3	3 3	4 4	4 4	3 3
Michigan_124	Michigan_1103	Michigan_1095	Michigan_1094	2	2				4 4	2 2	3 3	3 4	1 3	1 1	1 3	2 4	1 3	2 2	3 3	3 3	3 3	4 4	4 4	3 3
Michigan_125	Michigan_1154	0	0	1	1				4 4	2 2	3 3	3 4	1 3	1 1	3 3	2 2	3 3	2 2	3 3	3 3	3 3	4 4	4 4	3 3
Michigan_125	Michigan_1155	0	0	2	1				4 4	2 4	1 3	3 4	1 3	1 1	1 1	2 2	1 3	2 2	3 3	3 3	3 3	4 4	4 4	3 3
Michigan_125	Michigan_1099	Michigan_1154	Michigan_1155	1	2				4 4	2 4	1 3	3 4	1 3	1 1	1 3	2 2	3 3	2 2	3 3	3 3	3 3	4 4	4 4	3 3
Michigan_125	Michigan_1110	Michigan_1154	Michigan_1155	2	2				4 4	2 2	3 3	3 3	3 3	1 1	1 3	2 2	1 3	2 2	3 3	3 3	3 3	4 4	4 4	3 3
Michigan_125	Michigan_1111	Michigan_1154	Michigan_1155	2	2				4 4	2 4	1 3	3 4	1 3	1 1	1 3	2 2	3 3	2 2	3 3	3 3	3 3	4 4	4 4	3 3
Michigan_13	Michigan_133	0	0	1	1				2 4	4 4	1 3	3 4	1 3	1 3	1 3	2 2	1 3	2 2	3 3	3 3	3 3	4 4	4 4	3 3
Michigan_13	Michigan_134	0	0	2	1				2 4	4 4	1 1	4 4	1 1	1 1	1 1	2 2	3 3	2 2	3 3	3 3	3 3	4 4	4 4	3 3
Michigan_13	Michigan_132	Michigan_133	Michigan_134	1	2				2 4	4 4	1 1	4 4	1 1	1 1	1 1	2 2	1 3	2 2	3 3	3 3	3 3	4 4	4 4	3 3
Michigan_13_60881768	Michigan_13	0	0	0	0				4 4	4 4	1 1	4 4	1 3	1 3	1 3	2 2	3 3	2 4	3 3	3 3	3 3	4 4	4 4	3 3
Michigan_131	Michigan_1142	0	0	1	1				2 4	2 4	3 3	3 3	3 3	1 3	1 3	2 4	1 3	2 2	3 3	3 3	3 3	3 3	2 2	1 1
Michigan_131	Michigan_1167	0	0	1	1				2 2	4 4	3 3	3 3	3 3	0 0	3 3	2 2	3 3	4 4	3 3	3 3	3 3	4 4	4 4	3 3
Michigan_131	Michigan_1168	0	0	2	1				2 4	4 4	1 3	3 4	1 3	3 3	3 3	2 4	3 3	2 4	1 3	1 3	1 3	3 4	2 4	1 3
Michigan_131	Michigan_1119	Michigan_1142	Michigan_1133	2	2				2 2	4 4	3 3	3 3	3 3	1 3	1 3	2 2	1 3	2 4	3 3	3 3	1 3	3 4	2 4	1 3
Michigan_131	Michigan_1124	Michigan_1142	Michigan_1133	2	2				2 4	4 4	1 3	3 4	1 3	1 3	1 3	2 2	1 3	2 4	3 3	3 3	3 3	3 4	2 4	1 3
Michigan_131	Michigan_1133	Michigan_1167	Michigan_1168	2	2				2 4	4 4	1 3	3 4	1 3	3 3	3 3	2 2	3 3	4 4	3 3	3 3	1 3	4 4	4 4	3 3
Michigan_133	Michigan_1144	0	0	1	2				2 4	4 4	1 3	3 4	1 3	1 1	1 3	2 4	3 3	2 4	1 1	1 1	3 3	3 3	2 2	1 1
Michigan_133	Michigan_1145	0	0	2	2				4 4	4 4	1 1	4 4	1 1	1 1	1 1	2 2	3 3	2 2	1 1	1 1	3 3	3 3	2 2	1 1
Michigan_133	Michigan_1143	Michigan_1144	Michigan_1145	1	2				2 4	4 4	1 3	3 4	1 3	1 3	1 3	2 2	3 3	2 4	1 1	1 1	3 3	3 3	2 2	1 1
Michigan_134	Michigan_1147	0	0	1	1				4 4	0 0	1 3	3 4	1 3	1 1	0 0	2 2	1 3	0 0	3 3	0 0	0 0	4 4	0 0	3 3
Michigan_134	Michigan_1148	0	0	2	1				4 4	2 4	1 3	4 4	1 1	1 1	1 3	2 2	1 3	2 4	1 3	1 3	3 3	3 4	2 4	1 3
Michigan_134	Michigan_1146	Michigan_1147	Michigan_1148	1	2				4 4	4 4	1 1	4 4	1 1	1 1	1 1	2 2	1 3	2 2	3 3	3 3	3 3	4 4	4 4	3 3
Michigan_135	Michigan_1150	0	0	1	1				2 2	4 4	3 3	3 3	3 3	3 3	3 3	4 4	3 3	2 2	3 3	3 3	3 3	4 4	4 4	3 3
Michigan_135	Michigan_1151	0	0	2	2				4 4	4 4	1 1	4 4	1 1	1 3	1 3	2 4	3 3	2 2	1 3	1 3	3 3	3 4	2 4	1 3
Michigan_135	Michigan_1160	0	0	1	1				4 4	4 4	1 1	4 4	1 1	1 1	1 1	2 2	3 3	2 2	1 1	1 1	3 3	3 3	2 2	1 1
Michigan_135	Michigan_1161	0	0	2	2				2 4	4 4	1 3	3 4	1 3	3 3	3 3	4 4	3 3	2 2	3 3	3 3	3 3	3 4	2 4	1 3
Michigan_135	Michigan_1149	Michigan_1150	Michigan_1151	1	2				2 4	4 4	1 3	3 4	1 3	1 3	1 3	2 4	3 3	2 2	1 1	1 1	3 3	3 3	2 2	1 1
Michigan_135	Michigan_1157	Michigan_1160	Michigan_1161	2	2				2 4	4 4	1 3	3 4	1 3	1 3	1 3	2 4	3 3	2 2	1 3	1 3	3 3	3 4	2 4	1 3
Michigan_135	Michigan_1162	Michigan_1160	Michigan_1161	2	2				4 4	4 4	1 1	4 4	1 1	1 1	1 3	2 4	3 3	2 2	1 3	1 3	3 3	3 3	2 2	1 1
Michigan_136	Michigan_1158	0	0	1	1				2 4	4 4	1 3	3 4	1 3	1 3	1 3	2 2	1 3	2 4	3 3	3 3	3 3	4 4	4 4	3 3
Michigan_136	Michigan_1159	0	0	2	2				4 4	2 4	1 3	3 4	1 1	1 1	1 1	2 2	1 3	2 2	3 3	3 3	3 3	4 4	4 4	3 3
Michigan_136	Michigan_1153	Michigan_1158	Michigan_1159	1	2				4 4	2 4	1 3	3 4	1 1	1 1	1 1	2 2	1 1	2 2	3 3	3 3	3 3	4 4	4 4	3 3
Michigan_140	Michigan_1200	0	0	1	2				2 4	2 4	3 3	3 3	3 3	1 3	3 3	2 4	3 3	2 2	3 3	3 3	3 3	4 4	4 4	3 3
Michigan_140	Michigan_1201	0	0	2	1				4 4	2 4	1 3	3 4	1 1	1 1	1 1	2 2	1 1	2 2	1 1	1 1	3 3	3 3	2 2	1 1
Michigan_140	Michigan_1202	Michigan_1200	Michigan_1201	1	2				4 4	2 2	3 3	3 4	1 3	1 1	1 3	2 2	1 3	2 2	1 1	1 1	3 3	3 3	2 2	1 1
Michigan_141	Michigan_1204	0	0	1	1				4 4	2 4	1 3	3 4	1 3	1 1	1 1	2 2	1 3	2 2	1 1	1 1	3 3	3 3	2 2	1 1
Michigan_141	Michigan_1205	0	0	2	1				4 4	2 2	3 3	3 3	1 3	1 3	1 3	2 4	1 3	2 2	3 3	3 3	3 3	4 4	4 4	3 3
Michigan_141	Michigan_1203	Michigan_1204	Michigan_1205	2	2				4 4	2 4	1 3	3 4	1 3	1 3	1 3	2 4	3 3	2 2	1 3	1 3	3 3	3 4	2 4	1 3
Michigan_142	Michigan_1208	0	0	2	1				2 4	2 4	3 3	3 3	3 3	3 3	3 3	2 4	3 3	2 4	3 3	3 3	3 3	4 4	4 4	3 3
Michigan_142	Michigan_1209	0	0	1	2				2 4	2 4	3 3	3 4	1 3	1 3	3 3	2 4	3 3	2 2	3 3	3 3	3 3	4 4	4 4	3 3
Michigan_142	Michigan_1206	Michigan_1209	Michigan_1208	2	2				2 2	4 4	3 3	3 3	3 3	3 3	3 3	2 4	3 3	2 4	3 3	3 3	3 3	4 4	4 4	3 3
Michigan_143	Michigan_1210	0	0	1	1				2 4	4 4	1 3	3 4	1 3	1 3	1 3	2 4	3 3	2 2	3 3	3 3	3 3	4 4	4 4	3 3
Michigan_143	Michigan_1211	0	0	2	1				4 4	2 2	3 3	3 3	1 3	1 3	1 3	2 4	1 3	2 2	3 3	3 3	3 3	4 4	4 4	3 3
Michigan_143	Michigan_1212	Michigan_1210	Michigan_1211	2	2				4 4	2 4	1 3	3 4	1 3	1 3	1 3	2 4	3 3	2 2	3 3	3 3	3 3	4 4	4 4	3 3
Michigan_144	Michigan_1214	0	0	1	1				2 4	4 4	1 3	3 4	1 3	1 3	1 3	2 2	1 3	2 4	1 1	1 1	3 3	3 3	2 2	1 1
Michigan_144	Michigan_1215	0	0	2	1				2 4	4 4	1 3	3 4	1 3	1 3	1 3	2 2	1 3	2 2	3 3	3 3	3 3	4 4	4 4	3 3
Michigan_144	Michigan_1213	Michigan_1214	Michigan_1215	1	2				2 2	4 4	3 3	3 3	3 3	3 3	3 3	2 2	3 3	2 4	3 3	3 3	3 3	4 4	4 4	3 3
Michigan_145	Michigan_1217	0	0	1	1				2 4	4 4	1 3	3 4	1 3	1 3	1 3	2 4	1 3	2 2	3 3	3 3	3 3	4 4	4 4	3 3
Michigan_145	Michigan_1218	0	0	2	1				4 4	4 4	1 1	4 4	1 1	1 1	1 3	2 2	3 3	2 2	1 3	1 3	3 3	3 4	2 4	1 3
Michigan_145	Michigan_1216	Michigan_1217	Michigan_1218	1	2				4 4	4 4	1 1	4 4	1 1	1 1	1 3	2 2	1 3	2 2	3 3	3 3	3 3	4 4	4 4	3 3
Michigan_15	Michigan_142	0	0	1	1				4 4	2 4	1 3	3 4	1 3	1 1	1 1	2 2	1 1	2 2	1 1	1 1	3 3	3 3	2 2	1 1
Michigan_15	Michigan_143	0	0	2	2				2 2	4 4	3 3	3 3	3 3	3 3	3 3	4 4	3 3	2 2	1 1	1 1	3 3	3 3	2 2	1 1
Michigan_15	Michigan_141	Michigan_142	Michigan_143	1	2				2 4	4 4	1 3	3 4	1 3	0 0	1 3	2 4	1 3	2 2	0 0	1 1	3 3	0 0	2 2	1 1
Michigan_16	Michigan_157	0	0	2	2				2 4	4 4	1 3	3 4	1 3	1 3	1 3	2 2	1 3	2 4	1 3	1 3	3 3	3 4	2 4	1 3
Michigan_16	Michigan_158	0	0	1	1				2 2	4 4	3 3	3 3	3 3	3 3	3 3	2 2	3 3	2 4	1 1	1 1	3 3	3 3	2 2	1 1
Michigan_16	Michigan_156	Michigan_158	Michigan_157	2	2				2 4	4 4	1 3	3 4	1 3	1 3	1 3	2 2	1 3	2 2	1 3	1 3	3 3	3 4	2 4	1 3
Michigan_17	Michigan_160	0	0	1	1				2 2	4 4	3 3	3 3	1 3	1 3	1 3	2 4	3 3	2 2	3 3	3 3	3 3	4 4	4 4	3 3
Michigan_17	Michigan_161	0	0	2	1				2 4	2 4	3 3	3 3	3 3	1 3	3 3	2 4	3 3	2 2	3 3	3 3	3 3	4 4	4 4	3 3
Michigan_17	Michigan_159	Michigan_160	Michigan_161	1	2				2 4	2 4	3 3	3 3	3 3	1 3	3 3	2 4	3 3	2 2	3 3	3 3	3 3	4 4	4 4	3 3
Michigan_18	Michigan_170	0	0	1	1				2 4	4 4	1 3	3 4	1 1	1 1	1 1	2 2	1 1	2 2	1 1	1 1	3 3	3 3	2 2	1 1
Michigan_18	Michigan_171	0	0	2	2				2 4	4 4	1 3	3 4	1 3	1 3	1 3	2 4	3 3	2 2	3 3	3 3	3 3	4 4	4 4	3 3
Michigan_18	Michigan_169	Michigan_170	Michigan_171	1	2				2 4	4 4	1 3	3 4	1 3	1 3	1 3	2 4	1 3	2 2	3 3	3 3	3 3	4 4	4 4	3 3
Michigan_19	Michigan_173	0	0	1	1				2 4	4 4	1 3	3 4	1 3	1 3	1 3	2 4	3 3	2 2	1 1	1 1	3 3	3 3	2 2	1 1
Michigan_19	Michigan_174	0	0	2	2				4 4	2 4	1 3	3 4	1 3	1 1	1 3	2 2	3 3	2 2	1 3	1 3	3 3	3 4	2 4	1 3
Michigan_19	Michigan_172	Michigan_173	Michigan_174	1	2				4 4	4 4	1 1	4 4	1 1	1 1	1 1	2 2	3 3	2 2	1 1	1 1	3 3	3 3	2 2	1 1
Michigan_20	Michigan_176	0	0	1	1				4 4	2 2	3 3	3 4	1 3	1 1	1 3	2 2	3 3	2 2	3 3	3 3	3 3	4 4	4 4	3 3
Michigan_20	Michigan_177	0	0	2	1				4 4	4 4	1 1	4 4	1 1	1 1	1 1	2 2	1 3	2 2	1 3	1 3	3 3	3 4	2 4	1 3
Michigan_20	Michigan_175	Michigan_176	Michigan_177	1	2				4 4	2 4	1 3	3 4	1 3	1 1	1 1	2 2	3 3	2 2	1 1	1 1	3 3	3 3	2 2	1 1
Michigan_20_65442202	Michigan_20	0	0	0	0				4 4	2 2	3 3	3 4	3 3	1 1	1 3	2 2	1 3	2 2	3 3	3 3	3 3	4 4	4 4	3 3
Michigan_21_65442245	Michigan_21	0	0	0	0				4 4	4 4	1 1	4 4	1 1	1 1	1 1	2 2	1 3	2 2	3 3	3 3	3 3	4 4	4 4	3 3
Michigan_22	Michigan_220	0	0	1	1				2 4	4 4	1 3	3 4	1 3	3 3	3 3	4 4	3 3	2 2	3 3	3 3	3 3	4 4	4 4	3 3
Michigan_22	Michigan_221	0	0	2	1				2 4	4 4	1 3	3 4	1 3	1 3	1 3	2 4	1 3	2 2	1 1	1 1	3 3	3 3	2 2	1 1
Michigan_22	Michigan_219	Michigan_220	Michigan_221	1	2				2 2	4 4	3 3	3 3	3 3	3 3	3 3	4 4	3 3	2 2	1 1	1 1	3 3	3 3	2 2	1 1
Michigan_23	Michigan_277	0	0	1	1				2 2	4 4	3 3	3 3	3 3	3 3	3 3	2 4	3 3	2 4	1 1	1 1	3 3	3 3	2 2	1 1
Michigan_23	Michigan_278	0	0	2	1				2 4	4 4	1 3	3 4	1 3	1 3	1 3	2 2	1 3	2 4	1 3	1 3	3 3	3 4	2 4	1 3
Michigan_23	Michigan_276	Michigan_277	Michigan_278	2	2				2 4	2 4	3 3	3 3	3 3	1 1	1 1	2 2	1 1	2 2	3 3	3 3	1 3	4 4	4 4	3 3
Michigan_23_65442195	Michigan_23	0	0	0	0				4 4	2 4	1 3	3 4	1 3	1 1	1 1	2 2	1 1	2 2	3 3	3 3	3 3	4 4	4 4	3 3
Michigan_24	Michigan_283	0	0	2	1				0 0	0 0	0 0	0 0	0 0	0 0	0 0	0 0	0 0	0 0	0 0	3 3	0 0	0 0	0 0	0 0
Michigan_24	Michigan_301	0	0	1	1				2 4	2 4	3 3	3 4	3 3	1 3	1 3	2 2	1 3	2 4	3 3	3 3	3 3	4 4	4 4	3 3
Michigan_24	Michigan_302	0	0	2	1				0 0	0 0	0 0	0 0	0 0	0 0	1 1	2 2	3 3	2 2	0 0	0 0	0 0	0 0	4 4	0 0
Michigan_24	Michigan_281	Michigan_282	Michigan_283	1	2				2 2	4 4	3 3	3 3	3 3	1 3	1 3	2 2	1 3	2 4	1 1	1 1	3 3	4 4	4 4	3 3
Michigan_24	Michigan_282	Michigan_301	Michigan_302	1	2				2 4	2 4	3 3	3 3	1 3	3 3	3 3	2 4	3 3	2 4	3 3	3 3	3 3	4 4	4 4	3 3
Michigan_25_65442153	Michigan_25	0	0	0	0				2 4	0 0	3 3	3 4	1 3	1 1	0 0	2 4	3 3	0 0	3 3	0 0	0 0	4 4	0 0	3 3
Michigan_27	Michigan_312	0	0	1	1				2 4	2 4	3 3	3 3	3 3	3 3	3 3	4 4	3 3	2 2	3 3	3 3	3 3	4 4	4 4	3 3
Michigan_27	Michigan_313	0	0	2	1				2 4	4 4	1 3	3 4	1 3	1 3	1 3	2 4	3 3	2 4	3 3	3 3	1 3	4 4	4 4	3 3
Michigan_27	Michigan_311	Michigan_312	Michigan_313	1	2				2 4	2 4	3 3	3 3	3 3	3 3	3 3	4 4	3 3	2 2	3 3	3 3	3 3	4 4	4 4	3 3
Michigan_299_60882928	Michigan_299	0	0	0	0				2 4	4 4	1 3	3 4	1 3	1 3	1 3	2 4	3 3	2 2	3 3	3 3	3 3	4 4	4 4	3 3
Michigan_3	Michigan_16	0	0	2	1				4 4	2 2	3 3	3 3	3 3	1 3	3 3	2 4	3 3	2 2	3 3	3 3	3 3	4 4	4 4	3 3
Michigan_3	Michigan_22	0	0	1	1				4 4	2 2	3 3	3 4	3 3	1 1	1 1	2 2	1 3	2 2	1 1	1 1	3 3	3 3	2 2	1 1
Michigan_3	Michigan_15	Michigan_22	Michigan_16	2	2				4 4	2 2	3 3	3 3	3 3	1 1	1 3	2 2	3 3	2 2	1 3	1 3	3 3	3 4	2 4	1 3
Michigan_3	Michigan_18	Michigan_22	Michigan_16	2	2				4 4	2 2	3 3	3 4	3 3	1 3	1 3	2 4	1 3	2 2	1 3	1 3	3 3	3 4	2 4	1 3
Michigan_3	Michigan_6	Michigan_22	Michigan_16	1	2				4 4	2 2	3 3	3 4	3 3	1 1	1 3	2 2	1 3	2 2	3 3	3 3	3 3	4 4	4 4	3 3
Michigan_33	Michigan_341	0	0	1	1				4 4	2 2	3 3	3 4	1 3	1 1	1 3	2 2	3 3	2 2	3 3	3 3	3 3	4 4	4 4	3 3
Michigan_33	Michigan_342	0	0	2	1				4 4	2 2	3 3	3 3	1 3	1 1	1 1	2 2	1 3	2 2	1 3	1 3	3 3	3 4	2 4	1 3
Michigan_33	Michigan_340	Michigan_341	Michigan_342	1	2				4 4	2 2	3 3	3 3	3 3	1 1	1 1	2 2	3 3	2 2	1 1	1 1	3 3	3 3	2 2	1 1
Michigan_35_65442226	Michigan_35	0	0	0	0				2 4	2 4	3 3	3 3	3 3	1 3	1 3	2 2	1 3	2 4	1 3	1 3	3 3	3 4	2 4	1 3
Michigan_36	Michigan_388	0	0	1	1				0 0	0 0	0 0	0 0	0 0	0 0	0 0	2 2	0 0	0 0	0 0	0 0	1 3	0 0	0 0	0 0
Michigan_36	Michigan_389	0	0	2	1				0 0	0 0	0 0	0 0	0 0	0 0	3 3	0 0	0 0	0 0	0 0	0 0	0 0	0 0	0 0	0 0
Michigan_36	Michigan_387	Michigan_388	Michigan_389	1	2				4 4	2 4	1 3	4 4	1 3	1 3	1 3	2 4	1 3	2 2	1 1	1 1	3 3	3 3	2 2	1 1
Michigan_368_60882736	Michigan_368	0	0	0	0				4 4	2 2	3 3	3 4	1 3	1 1	1 3	2 2	1 3	2 2	3 3	3 3	3 3	4 4	4 4	3 3
Michigan_37	Michigan_393	0	0	1	1				2 4	4 4	1 3	3 4	1 3	3 3	3 3	4 4	3 3	2 2	3 3	3 3	0 0	4 4	4 4	3 3
Michigan_37	Michigan_394	0	0	2	1				2 4	4 4	1 3	3 4	1 3	1 3	1 3	2 4	1 3	2 2	3 3	3 3	3 3	4 4	4 4	3 3
Michigan_37	Michigan_392	Michigan_393	Michigan_394	1	2				2 4	4 4	1 3	3 4	1 3	3 3	3 3	4 4	3 3	2 2	3 3	3 3	3 3	4 4	4 4	3 3
Michigan_38	Michigan_427	0	0	1	1				2 4	2 4	3 3	3 3	3 3	1 3	1 3	2 4	1 3	2 2	3 3	3 3	3 3	4 4	4 4	3 3
Michigan_38	Michigan_428	0	0	2	2				2 4	4 4	1 3	3 4	1 3	1 3	1 3	2 2	1 3	2 4	1 1	1 1	3 3	3 4	2 4	1 3
Michigan_38	Michigan_426	Michigan_427	Michigan_428	1	2				4 4	2 4	1 3	3 4	3 3	3 3	3 3	2 4	3 3	2 4	1 1	1 1	3 3	4 4	4 4	3 3
Michigan_38_65442204	Michigan_38	0	0	0	0				4 4	0 0	1 1	4 4	1 1	1 1	0 0	2 2	1 3	0 0	3 3	0 0	0 0	4 4	0 0	3 3
Michigan_390_65442218	Michigan_390	0	0	0	0				4 4	4 4	1 1	4 4	1 1	1 1	1 1	2 2	1 3	2 2	3 3	3 3	1 1	4 4	4 4	3 3
Michigan_4	Michigan_54	0	0	1	1				4 4	2 4	1 3	3 4	1 3	1 1	1 1	2 2	1 3	2 2	1 1	1 1	3 3	3 3	2 2	1 1
Michigan_4	Michigan_55	0	0	2	1				4 4	2 4	1 3	4 4	1 1	1 1	1 3	2 2	1 3	2 4	3 3	3 3	3 3	4 4	4 4	3 3
Michigan_4	Michigan_9	0	0	1	1				2 4	4 4	1 3	3 4	1 3	1 3	1 3	2 2	1 3	2 4	3 3	3 3	3 3	4 4	4 4	3 3
Michigan_4	Michigan_8	Michigan_54	Michigan_55	2	2				4 4	2 2	3 3	3 4	1 3	1 1	1 3	2 2	1 3	2 2	1 3	1 3	3 3	3 4	2 4	1 3
Michigan_4	Michigan_7	Michigan_9	Michigan_8	1	2				2 4	2 4	3 3	3 3	3 3	1 3	1 3	2 2	1 3	2 4	3 3	3 3	3 3	4 4	4 4	3 3
Michigan_41	Michigan_502	0	0	1	1				2 2	4 4	3 3	3 3	3 3	3 3	3 3	2 4	3 3	2 4	3 3	3 3	3 3	4 4	4 4	3 3
Michigan_41	Michigan_503	0	0	2	2				2 4	4 4	1 3	3 4	1 3	1 3	1 3	2 4	1 3	2 2	1 3	1 3	3 3	3 4	2 4	1 3
Michigan_41	Michigan_501	Michigan_502	Michigan_503	1	2				2 2	4 4	3 3	3 3	3 3	3 3	3 3	2 4	3 3	2 4	3 3	3 3	3 3	4 4	4 4	3 3
Michigan_42	Michigan_506	0	0	1	1				4 4	4 4	1 1	4 4	1 1	1 1	1 1	2 2	3 3	2 2	1 1	1 1	3 3	3 3	2 2	1 1
Michigan_42	Michigan_507	0	0	2	1				2 2	4 4	3 3	3 3	3 3	3 3	3 3	2 2	3 3	4 4	3 3	3 3	3 3	4 4	4 4	3 3
Michigan_42	Michigan_505	Michigan_506	Michigan_507	2	2				2 4	4 4	1 3	3 4	1 3	1 3	1 3	2 2	3 3	2 4	1 3	1 3	3 3	3 4	2 4	1 3
Michigan_42_65442224	Michigan_42	0	0	0	0				4 4	2 4	1 3	3 4	1 1	1 1	1 1	2 2	1 3	2 2	3 3	3 3	3 3	4 4	4 4	3 3
Michigan_43	Michigan_542	0	0	1	1				2 2	4 4	3 3	3 3	3 3	3 3	3 3	2 2	3 3	2 4	3 3	3 3	3 3	4 4	4 4	3 3
Michigan_43	Michigan_543	0	0	2	2				2 2	4 4	3 3	3 3	3 3	3 3	3 3	2 2	3 3	2 4	3 3	3 3	0 0	4 4	4 4	3 3
Michigan_43	Michigan_541	Michigan_542	Michigan_543	1	2				2 2	4 4	3 3	3 3	3 3	3 3	3 3	2 2	3 3	2 4	3 3	3 3	3 3	4 4	4 4	3 3
Michigan_447_65447319	Michigan_447	0	0	0	0				2 4	2 4	3 3	3 3	3 3	1 3	1 3	2 2	1 3	2 4	3 3	3 3	3 3	4 4	4 4	3 3
Michigan_448_65447271	Michigan_448	0	0	0	0				4 4	4 4	1 1	4 4	1 1	1 1	1 1	2 2	1 3	2 2	3 3	3 3	3 3	4 4	4 4	3 3
Michigan_49	Michigan_590	0	0	1	1				4 4	2 2	3 3	3 3	1 3	1 1	1 3	2 2	1 3	2 2	3 3	3 3	3 3	4 4	4 4	3 3
Michigan_49	Michigan_591	0	0	2	1				4 4	2 2	3 3	3 4	1 3	1 3	1 3	2 4	1 3	2 2	3 3	3 3	3 3	3 4	2 4	1 3
Michigan_49	Michigan_589	Michigan_590	Michigan_591	2	2				4 4	2 2	3 3	3 4	1 3	1 3	3 3	2 4	3 3	2 2	3 3	3 3	3 3	3 4	2 4	1 3
Michigan_49	Michigan_592	Michigan_590	Michigan_591	1	2				4 4	2 2	3 3	3 3	3 3	1 1	1 3	2 2	1 3	2 2	3 3	3 3	3 3	4 4	4 4	3 3
Michigan_49	Michigan_710	Michigan_590	Michigan_591	1	2				4 4	2 2	3 3	3 3	1 3	1 1	1 1	2 2	1 3	2 2	3 3	3 3	3 3	3 3	2 2	1 1
Michigan_492_60882758	Michigan_492	0	0	0	0				2 4	2 4	3 3	3 3	3 3	1 3	1 3	2 2	1 3	2 4	3 3	3 3	3 3	4 4	4 4	3 3
Michigan_6	Michigan_24	0	0	2	2				4 4	4 4	1 1	4 4	1 1	1 1	1 1	2 2	1 1	2 2	1 3	1 3	3 3	3 4	2 4	1 3
Michigan_6	Michigan_27	0	0	1	2				4 4	4 4	1 1	4 4	1 1	1 1	1 1	2 2	3 3	2 2	1 1	1 1	3 3	3 3	2 2	1 1
Michigan_6	Michigan_26	Michigan_27	Michigan_24	2	2				4 4	4 4	1 1	4 4	1 1	1 1	1 1	2 2	1 3	2 2	1 1	1 1	3 3	3 3	2 2	1 1
Michigan_7	Michigan_29	0	0	2	1				2 2	4 4	3 3	3 3	3 3	3 3	3 3	2 4	3 3	2 4	1 3	1 3	3 3	3 4	2 4	1 3
Michigan_7	Michigan_30	0	0	1	1				4 4	2 4	1 3	3 4	1 3	1 1	1 1	2 2	1 3	2 2	3 3	3 3	3 3	4 4	4 4	3 3
Michigan_7	Michigan_32	Michigan_30	Michigan_29	2	2				2 4	4 4	1 3	3 4	1 3	1 3	1 3	2 4	3 3	2 2	1 3	1 3	3 3	3 4	2 4	1 3
Michigan_73_65442200	Michigan_73	0	0	0	0				4 4	4 4	1 1	4 4	1 1	1 1	1 1	2 2	1 3	2 2	3 3	3 3	3 3	4 4	4 4	3 3
Michigan_8	Michigan_36	0	0	2	1				4 4	2 4	1 3	3 4	1 1	1 1	1 1	2 2	1 1	2 2	3 3	3 3	3 3	4 4	4 4	3 3
Michigan_8	Michigan_43	0	0	1	1				4 4	2 4	1 3	3 4	1 3	1 1	1 3	2 2	3 3	2 2	3 3	3 3	3 3	4 4	4 4	3 3
Michigan_8	Michigan_37	Michigan_43	Michigan_36	1	2				4 4	2 4	1 3	3 4	1 3	1 1	1 3	2 2	1 3	2 2	3 3	3 3	3 3	4 4	4 4	3 3
Michigan_8	Michigan_72	Michigan_43	Michigan_36	1	2				4 4	4 4	1 1	4 4	1 1	1 1	1 1	2 2	1 3	2 2	3 3	3 3	3 3	4 4	4 4	3 3
Michigan_8	Michigan_80	Michigan_43	Michigan_36	1	2				4 4	2 4	1 3	3 4	1 3	1 1	1 3	2 2	1 3	2 2	3 3	3 3	3 3	4 4	4 4	3 3
Michigan_9	Michigan_74	0	Michigan_97	2	2				4 4	4 4	1 1	4 4	1 1	1 1	1 1	2 2	1 1	2 2	1 3	1 3	3 3	3 4	2 4	1 3
Michigan_9	Michigan_75	0	0	1	1				2 4	2 4	3 3	3 3	3 3	1 3	1 3	2 4	1 3	2 2	3 3	3 3	3 3	4 4	4 4	3 3
Michigan_9	Michigan_96	0	0	1	1				2 4	4 4	1 3	3 4	3 3	1 3	1 3	2 2	1 3	2 2	3 3	3 3	3 3	4 4	4 4	3 3
Michigan_9	Michigan_97	0	0	2	2				2 4	4 4	1 3	3 4	1 3	1 3	1 3	2 2	1 3	2 4	3 3	3 3	3 3	4 4	4 4	3 3
Michigan_9	Michigan_105	Michigan_75	Michigan_74	2	2				4 4	2 4	1 3	3 4	1 3	1 1	1 1	2 2	1 1	2 2	3 3	3 3	3 3	4 4	4 4	3 3
Michigan_9	Michigan_115	Michigan_96	Michigan_97	2	2				2 4	4 4	1 3	3 4	1 3	1 3	1 3	2 2	1 3	2 2	3 3	3 3	3 3	4 4	4 4	3 3
Michigan_9	Michigan_81	Michigan_96	Michigan_97	2	2				2 2	4 4	3 3	3 3	3 3	3 3	3 3	2 2	3 3	2 4	3 3	3 3	3 3	4 4	4 4	3 3
OCD_001	TOC_001_02	0	0	1	1				4 4	2 4	1 3	3 4	1 3	0 0	1 1	2 2	1 3	2 2	3 3	3 3	3 3	4 4	4 4	3 3
OCD_001	TOC_001_03	0	0	2	1				2 2	4 4	3 3	3 3	3 3	0 0	3 3	2 4	3 3	2 4	3 3	3 3	3 3	4 4	4 4	3 3
OCD_001	TOC_001_01	TOC_001_02	TOC_001_03	2	2				2 4	2 4	3 3	3 3	3 3	1 3	1 3	2 2	3 3	2 4	3 3	3 3	3 3	4 4	4 4	3 3
OCD_003	TOC_003_02	0	0	1	1				2 2	4 4	3 3	3 3	3 3	0 0	3 3	2 4	3 3	2 4	3 3	3 3	3 3	4 4	4 4	3 3
OCD_003	TOC_003_03	0	0	2	1				4 4	2 4	1 3	3 4	1 1	1 1	1 3	2 2	1 3	2 2	3 3	3 3	3 3	4 4	4 4	3 3
OCD_003	TOC_003_01	TOC_003_02	TOC_003_03	1	2				2 4	2 4	3 3	3 3	1 3	0 0	1 3	2 4	1 3	2 2	3 3	3 3	3 3	4 4	4 4	3 3
OCD_005	TOC_005_02	0	0	1	1				4 4	2 4	1 3	3 4	1 3	0 0	1 3	2 2	1 3	2 4	1 1	1 1	3 3	4 4	4 4	3 3
OCD_005	TOC_005_03	0	0	2	1				4 4	4 4	1 1	4 4	1 3	0 0	1 3	2 2	1 3	2 4	3 3	3 3	3 3	4 4	4 4	3 3
OCD_005	TOC_005_01	TOC_005_02	TOC_005_03	2	2				4 4	2 4	1 3	3 4	1 3	0 0	1 3	2 2	1 3	2 4	1 3	1 3	3 3	4 4	4 4	3 3
OCD_01_005	OCSP_005_02	0	0	2	1				4 4	2 4	1 3	3 4	1 1	1 1	1 1	2 2	1 3	2 2	1 3	1 3	3 3	3 4	0 0	1 3
OCD_01_005	OCSP_005_03	OCSP_005_01	OCSP_005_02	2	2				4 4	2 4	1 3	3 4	1 1	1 1	1 1	2 2	1 3	2 2	1 1	1 1	3 3	3 3	2 2	1 1
OCD_01_009	OCSP_009_02	0	0	2	1				2 4	4 4	1 3	3 4	1 3	0 0	1 3	4 4	3 3	2 2	3 3	3 3	1 3	4 4	0 0	3 3
OCD_01_009	OCSP_009_03	OCSP_009_01	OCSP_009_02	2	2				4 4	2 4	1 3	4 4	1 1	0 0	1 3	2 4	3 3	2 4	1 3	1 3	3 3	3 4	2 4	1 3
OCD_01_009	OCSP_009_04	OCSP_009_01	OCSP_009_02	2	2				2 4	4 4	1 3	3 4	3 3	0 0	3 3	2 4	3 3	2 4	3 3	3 3	1 3	4 4	0 0	3 3
OCD_01_010	OCSP_010_01	0	0	1	1				2 4	2 4	3 3	3 3	3 3	0 0	1 3	2 4	1 3	2 2	1 1	1 1	3 3	3 3	2 2	1 1
OCD_01_010	OCSP_010_02	0	0	2	1				2 4	4 4	1 3	3 4	1 3	1 3	1 3	2 4	3 3	2 2	3 3	3 3	3 3	4 4	0 0	3 3
OCD_01_010	OCSP_010_03	OCSP_010_01	OCSP_010_02	2	2				4 4	2 4	1 3	3 4	1 3	1 1	1 1	2 2	1 3	2 2	3 3	3 3	3 3	4 4	0 0	3 3
OCD_01_010	OCSP_010_04	OCSP_010_01	OCSP_010_02	2	2				4 4	2 4	1 3	3 4	1 3	1 1	1 1	2 2	1 3	2 2	1 3	1 3	3 3	3 4	2 4	1 3
OCD_01_101	OCSP_101_01	0	0	1	1				4 4	2 2	3 3	3 4	1 3	0 0	3 3	2 4	3 3	2 2	3 3	3 3	3 3	4 4	0 0	0 0
OCD_01_101	OCSP_101_02	0	0	2	1				4 4	2 4	1 3	3 4	1 3	1 1	1 1	2 2	1 3	2 2	3 3	3 3	3 3	4 4	4 4	3 3
OCD_01_101	OCSP_101_03	OCSP_101_01	OCSP_101_02	2	2				4 4	2 2	3 3	3 4	1 3	0 0	1 3	2 4	1 3	2 2	3 3	3 3	3 3	4 4	0 0	3 3
OCD_01_101	OCSP_101_04	OCSP_101_01	OCSP_101_02	1	2				4 4	2 2	3 3	3 3	3 3	1 1	1 3	2 2	1 3	2 2	3 3	3 3	3 3	4 4	4 4	3 3
OCD_01_102	OCSP_102_01	0	0	1	1				2 4	4 4	1 3	3 4	1 3	0 0	1 3	4 4	3 3	2 2	3 3	3 3	3 3	4 4	0 0	3 3
OCD_01_102	OCSP_102_02	0	0	2	1				2 4	4 4	1 3	3 4	1 3	0 0	3 3	4 4	3 3	2 2	3 3	3 3	3 3	4 4	4 4	3 3
OCD_01_102	OCSP_102_03	OCSP_102_01	OCSP_102_02	2	2				2 4	4 4	1 3	3 4	1 3	0 0	0 0	4 4	3 3	2 2	3 3	3 3	3 3	4 4	4 4	3 3
OCD_01_102	OCSP_102_04	OCSP_102_01	OCSP_102_02	2	2				4 4	4 4	1 1	4 4	1 1	0 0	1 3	4 4	3 3	2 2	3 3	3 3	3 3	4 4	4 4	3 3
OCD_01_102	OCSP_102_05	OCSP_102_01	OCSP_102_02	1	2				2 4	4 4	1 3	3 4	1 3	0 0	3 3	4 4	3 3	2 2	3 3	3 3	3 3	4 4	0 0	3 3
OCD_01_105	OCSP_105_02	0	0	2	1				2 4	4 4	1 3	3 4	1 3	0 0	1 3	2 4	1 3	2 2	1 3	1 3	3 3	3 4	2 4	1 3
OCD_01_105	OCSP_105_03	OCSP_105_01	OCSP_105_02	1	2				4 4	2 4	1 3	3 4	1 1	1 1	1 1	2 2	1 1	2 2	1 1	1 1	3 3	3 3	2 2	1 1
OCD_01_105	OCSP_105_04	OCSP_105_01	OCSP_105_02	1	2				2 4	2 4	3 3	3 3	1 3	0 0	1 3	2 4	1 3	2 2	3 3	3 3	3 3	4 4	0 0	3 3
OCD_01_105	OCSP_105_05	OCSP_105_01	OCSP_105_02	1	2				4 4	2 4	1 3	3 4	1 1	1 1	1 1	2 2	1 1	2 2	1 1	1 1	3 3	3 3	2 2	1 1
OCD_01_105	OCSP_105_06	OCSP_105_01	OCSP_105_02	1	2				4 4	2 4	1 3	3 4	1 1	1 1	1 1	2 2	1 1	2 2	3 3	3 3	3 3	4 4	0 0	3 3
OCD_010	TOC_010_02	0	0	1	1				2 4	4 4	1 3	3 4	1 3	1 3	1 3	2 2	1 3	2 4	3 3	3 3	3 3	4 4	4 4	3 3
OCD_010	TOC_010_03	0	0	2	1				2 4	2 4	3 3	3 3	3 3	0 0	1 3	2 2	3 3	4 4	3 3	3 3	3 3	4 4	4 4	3 3
OCD_010	TOC_010_01	TOC_010_02	TOC_010_03	2	2				4 4	2 4	1 3	3 4	1 3	0 0	1 1	2 2	1 3	2 4	3 3	3 3	3 3	4 4	4 4	3 3
OCD_011	TOC_011_02	0	0	1	1				4 4	2 4	1 3	3 4	1 3	0 0	1 3	2 2	3 3	2 2	3 3	3 3	3 3	4 4	4 4	3 3
OCD_011	TOC_011_03	0	0	2	1				2 4	2 4	3 3	3 3	3 3	0 0	3 3	2 4	3 3	2 4	1 3	1 3	3 3	3 4	2 4	1 3
OCD_011	TOC_011_01	TOC_011_02	TOC_011_03	2	2				2 4	4 4	1 3	3 4	1 3	1 3	1 3	2 2	3 3	2 4	3 3	3 3	3 3	4 4	4 4	3 3
OCD_012	TOC_012_02	0	0	1	1				4 4	2 4	1 3	3 4	3 3	0 0	3 3	2 2	3 3	2 4	3 3	3 3	3 3	4 4	4 4	3 3
OCD_012	TOC_012_03	0	0	2	1				4 4	4 4	1 1	4 4	1 1	1 3	1 3	2 4	1 3	2 2	3 3	3 3	3 3	4 4	4 4	3 3
OCD_012	TOC_012_01	TOC_012_02	TOC_012_03	1	2				4 4	4 4	1 1	4 4	1 3	0 0	3 3	2 4	3 3	2 4	3 3	3 3	3 3	4 4	4 4	3 3
OCD_013	TOC_013_02	0	0	1	1				4 4	2 2	3 3	3 3	3 3	0 0	3 3	4 4	3 3	2 2	3 3	3 3	3 3	4 4	4 4	3 3
OCD_013	TOC_013_03	0	0	2	1				2 4	2 4	3 3	3 3	3 3	1 3	1 3	2 2	1 3	2 4	3 3	3 3	3 3	4 4	4 4	3 3
OCD_013	TOC_013_01	TOC_013_02	TOC_013_03	2	2				4 4	2 2	3 3	3 3	3 3	1 3	1 3	2 4	1 3	2 2	3 3	3 3	3 3	4 4	4 4	3 3
OCD_016	TOC_016_02	0	0	1	1				2 4	4 4	3 3	3 4	1 3	1 3	3 3	2 2	3 3	2 4	3 3	3 3	3 3	4 4	4 4	3 3
OCD_016	TOC_016_03	0	0	2	1				2 4	2 4	3 3	3 3	3 3	3 3	3 3	2 4	3 3	2 4	3 3	3 3	3 3	4 4	4 4	3 3
OCD_016	TOC_016_01	TOC_016_02	TOC_016_03	1	2				2 2	4 4	3 3	3 3	3 3	0 0	3 3	2 2	3 3	4 4	3 3	3 3	3 3	4 4	4 4	3 3
OCD_017	TOC_017_02	0	0	1	1				2 4	4 4	1 3	3 4	1 3	0 0	1 3	2 4	3 3	2 2	3 3	3 3	1 3	4 4	4 4	3 3
OCD_017	TOC_017_03	0	0	2	1				2 4	4 4	1 3	3 4	1 3	0 0	1 1	2 2	1 3	2 2	1 3	3 3	1 3	4 4	4 4	3 3
OCD_017	TOC_017_01	TOC_017_02	TOC_017_03	2	2				4 4	4 4	1 1	4 4	1 1	0 0	1 1	2 2	3 3	2 2	3 3	3 3	3 3	4 4	4 4	3 3
OCD_022	TOC_022_02	0	0	1	1				4 4	2 4	1 3	3 4	1 1	0 0	1 1	2 2	1 1	2 2	3 3	3 3	3 3	4 4	4 4	3 3
OCD_022	TOC_022_03	0	0	2	1				4 4	2 4	1 3	3 4	1 3	0 0	1 3	2 2	1 3	2 2	3 3	3 3	3 3	4 4	4 4	3 3
OCD_022	TOC_022_01	TOC_022_02	TOC_022_03	1	2				4 4	2 4	1 3	3 4	1 1	0 0	1 1	2 2	1 1	2 2	3 3	3 3	3 3	4 4	4 4	3 3
OCD_024	TOC_024_02	0	0	1	1				2 4	4 4	1 3	3 4	1 3	0 0	3 3	2 4	3 3	2 4	3 3	3 3	3 3	4 4	4 4	3 3
OCD_024	TOC_024_03	0	0	2	1				2 4	4 4	1 3	3 4	1 3	0 0	1 3	2 4	3 3	2 2	3 3	3 3	3 3	4 4	4 4	3 3
OCD_024	TOC_024_01	TOC_024_02	TOC_024_03	2	2				2 2	4 4	3 3	3 3	3 3	0 0	3 3	2 4	3 3	2 4	3 3	3 3	3 3	4 4	4 4	3 3
OCD_025	TOC_025_02	0	0	1	1				2 4	4 4	1 3	0 0	1 3	0 0	1 3	2 4	1 3	2 2	1 1	1 1	1 3	3 3	2 2	1 1
OCD_025	TOC_025_03	0	0	2	1				4 4	4 4	1 3	4 4	1 3	0 0	1 3	2 2	1 3	2 2	1 3	1 3	3 3	3 4	2 4	1 3
OCD_025	TOC_025_01	TOC_025_02	TOC_025_03	1	2				4 4	4 4	1 1	4 4	1 1	0 0	1 1	2 2	1 1	2 2	1 1	1 1	3 3	3 3	2 2	1 1
OCD_031	TOC_031_02	0	0	1	1				4 4	4 4	1 1	4 4	1 3	1 3	3 3	2 2	3 3	2 4	3 3	3 3	3 3	4 4	4 4	3 3
OCD_031	TOC_031_03	0	0	2	1				4 4	4 4	1 1	4 4	1 1	0 0	1 1	2 2	1 1	2 2	1 1	1 1	3 3	3 3	2 2	1 1
OCD_031	TOC_031_01	TOC_031_02	TOC_031_03	1	2				4 4	4 4	1 1	4 4	1 3	0 0	1 3	2 2	1 3	2 4	1 1	1 1	3 3	3 3	2 2	1 1
OCD_032	TOC_032_02	0	0	1	1				4 4	2 4	1 3	3 4	1 3	0 0	1 3	2 4	1 3	2 2	3 3	3 3	3 3	4 4	4 4	3 3
OCD_032	TOC_032_03	0	0	2	1				2 4	4 4	1 3	3 3	3 3	0 0	3 3	2 2	3 3	4 4	1 3	1 3	3 3	3 4	2 4	0 0
OCD_032	TOC_032_01	TOC_032_02	TOC_032_03	1	2				2 4	2 4	3 3	3 3	3 3	0 0	3 3	2 4	3 3	2 4	3 3	3 3	3 3	4 4	4 4	3 3
OCD_034	TOC_034_02	0	0	1	1				4 4	4 4	1 1	3 4	3 3	0 0	3 3	2 2	3 3	2 4	1 1	1 1	3 3	3 3	2 2	1 1
OCD_034	TOC_034_03	0	0	2	1				2 4	4 4	1 3	3 4	1 3	1 3	1 3	2 2	1 3	2 4	1 3	1 3	3 3	3 4	2 4	1 3
OCD_034	TOC_034_01	TOC_034_02	TOC_034_03	1	2				4 4	4 4	1 1	3 4	1 3	1 3	1 3	2 2	1 3	2 4	1 1	1 1	3 3	3 3	2 2	1 1
OCD_035	TOC_035_02	0	0	1	1				4 4	4 4	1 1	4 4	1 3	1 3	1 3	2 2	3 3	2 4	3 3	3 3	3 3	4 4	4 4	3 3
OCD_035	TOC_035_03	0	0	2	1				2 4	2 4	3 3	3 4	3 3	0 0	1 3	2 4	1 3	2 2	1 3	1 3	0 0	3 3	2 2	1 1
OCD_035	TOC_035_01	TOC_035_02	TOC_035_03	1	2				2 4	4 4	1 3	3 4	3 3	0 0	3 3	2 4	3 3	2 4	1 1	1 1	3 3	3 3	2 2	1 1
OCD_038	TOC_038_02	0	0	1	1				4 4	2 4	1 3	3 4	1 3	0 0	1 3	2 2	3 3	2 4	1 1	1 1	3 3	3 3	2 2	1 1
OCD_038	TOC_038_03	0	0	2	1				0 0	4 4	0 0	0 0	0 0	0 0	1 3	2 2	0 0	2 4	3 3	3 3	3 3	4 4	4 4	3 3
OCD_038	TOC_038_01	TOC_038_02	TOC_038_03	1	2				4 4	4 4	1 1	4 4	1 1	0 0	1 1	2 2	1 3	2 2	3 3	3 3	3 3	4 4	4 4	3 3
OCD_041	TOC_041_02	0	0	1	1				2 4	2 4	3 3	3 4	1 3	0 0	3 3	2 4	3 3	2 2	1 1	1 1	1 3	3 3	2 2	1 1
OCD_041	TOC_041_03	0	0	2	1				4 4	2 4	1 3	3 4	1 3	1 3	1 3	2 2	3 3	2 4	1 3	1 3	3 3	3 4	2 4	1 3
OCD_041	TOC_041_01	TOC_041_02	TOC_041_03	1	2				4 4	2 2	3 3	3 4	1 3	1 3	3 3	2 2	3 3	2 4	3 3	3 3	3 3	4 4	4 4	3 3
OCD_045	TOC_045_02	0	0	1	1				2 2	4 4	3 3	3 3	1 3	0 0	1 3	2 2	1 3	2 4	3 3	3 3	3 3	4 4	4 4	3 3
OCD_045	TOC_045_03	0	0	2	1				2 4	4 4	1 3	3 3	3 3	0 0	3 3	2 2	3 3	4 4	1 1	1 1	3 3	3 3	2 2	1 1
OCD_045	TOC_045_01	TOC_045_02	TOC_045_03	1	2				2 4	4 4	1 3	3 3	3 3	0 0	3 3	2 2	3 3	4 4	1 1	1 1	3 3	3 3	2 2	1 1
OCD_047	TOC_047_02	0	0	1	1				4 4	4 4	1 1	4 4	1 3	0 0	3 3	4 4	3 3	2 2	1 1	1 1	3 3	3 3	2 2	1 1
OCD_047	TOC_047_03	0	0	2	1				4 4	2 4	1 3	3 4	3 3	0 0	3 3	2 4	3 3	2 2	3 3	3 3	3 3	4 4	4 4	3 3
OCD_047	TOC_047_01	TOC_047_02	TOC_047_03	1	2				4 4	2 4	1 3	3 4	1 3	0 0	3 3	2 4	3 3	2 2	3 3	3 3	3 3	4 4	4 4	3 3
OCD_048	TOC_048_02	0	0	1	1				2 4	4 4	1 3	3 4	1 3	1 3	1 3	2 4	1 3	2 2	1 1	1 1	3 3	3 3	2 2	1 1
OCD_048	TOC_048_03	0	0	2	1				2 4	4 4	1 3	3 4	1 3	0 0	1 3	2 2	3 3	2 2	1 3	1 3	3 3	3 4	2 4	1 3
OCD_048	TOC_048_01	TOC_048_02	TOC_048_03	2	2				4 4	4 4	1 1	4 4	1 1	0 0	1 1	2 2	1 3	2 2	1 3	1 3	1 3	3 4	2 4	1 3
OCD_051	TOC_051_02	0	0	1	1				2 4	4 4	1 3	3 4	1 3	0 0	1 3	2 4	1 3	2 2	3 3	3 3	3 3	4 4	4 4	3 3
OCD_051	TOC_051_03	0	0	2	1				4 4	4 4	1 1	4 4	1 1	1 1	1 1	2 2	1 1	2 2	3 3	3 3	3 3	3 4	2 4	1 3
OCD_051	TOC_051_01	TOC_051_02	TOC_051_03	1	2				2 4	4 4	1 3	3 4	1 3	0 0	1 3	2 4	1 3	2 2	3 3	3 3	3 3	4 4	4 4	3 3
OCD_052	TOC_052_02	0	0	1	1				4 4	4 4	1 1	4 4	1 3	0 0	1 1	2 2	1 3	2 2	3 3	3 3	3 3	4 4	4 4	3 3
OCD_052	TOC_052_03	0	0	2	1				2 4	2 4	3 3	3 3	3 3	1 3	1 3	2 4	1 3	2 2	1 3	1 3	3 3	3 4	2 4	1 3
OCD_052	TOC_052_01	TOC_052_02	TOC_052_03	1	2				2 4	4 4	1 3	3 4	3 3	1 3	1 3	2 4	3 3	2 2	3 3	3 3	3 3	4 4	4 4	3 3
OCD_053	TOC_053_02	0	0	1	1				4 4	2 4	1 3	3 4	1 3	0 0	1 1	2 2	3 3	2 2	3 3	3 3	3 3	4 4	4 4	3 3
OCD_053	TOC_053_03	0	0	2	1				2 4	2 4	3 3	0 0	3 3	0 0	3 3	2 4	3 3	2 4	3 3	3 3	3 3	4 4	4 4	3 3
OCD_053	TOC_053_01	TOC_053_02	TOC_053_03	1	2				4 4	2 2	3 3	3 3	3 3	0 0	1 3	2 2	3 3	2 4	3 3	3 3	3 3	4 4	4 4	3 3
OCD_055	TOC_055_02	0	0	1	1				2 4	4 4	1 3	3 4	1 3	0 0	1 3	2 4	1 3	2 2	1 1	1 1	3 3	3 3	2 2	0 0
OCD_055	TOC_055_03	0	0	2	1				4 4	0 0	1 3	3 4	1 3	0 0	0 0	2 2	1 1	0 0	1 3	0 0	1 1	3 4	0 0	1 3
OCD_055	TOC_055_01	TOC_055_02	TOC_055_03	1	2				4 4	0 0	1 1	4 4	1 1	0 0	0 0	2 2	1 1	0 0	3 3	0 0	1 1	4 4	0 0	3 3
OCD_056	TOC_056_02	0	0	1	1				4 4	2 4	1 3	3 4	1 3	0 0	1 1	2 2	1 3	2 2	3 3	3 3	3 3	4 4	4 4	3 3
OCD_056	TOC_056_03	0	0	2	1				2 4	4 4	1 3	3 4	3 3	0 0	3 3	2 2	3 3	4 4	3 3	3 3	1 3	3 4	2 4	1 3
OCD_056	TOC_056_01	TOC_056_02	TOC_056_03	2	2				2 4	4 4	1 3	3 4	1 3	1 3	1 3	2 2	3 3	2 4	3 3	3 3	3 3	3 4	4 4	1 3
OCD_060	TOC_060_02	0	0	1	1				2 4	4 4	1 3	3 4	3 3	0 0	3 3	2 4	3 3	2 2	1 1	1 1	3 3	3 3	2 2	1 1
OCD_060	TOC_060_03	0	0	2	1				4 4	2 4	1 3	3 4	1 1	1 1	1 1	2 2	1 3	2 2	1 1	1 1	3 3	3 3	2 2	1 1
OCD_060	TOC_060_01	TOC_060_02	TOC_060_03	1	2				4 4	2 4	1 3	3 4	1 3	1 3	1 3	2 2	1 3	2 2	1 1	1 1	3 3	3 3	2 2	1 1
OCD_061	TOC_061_02	0	0	1	1				4 4	2 4	1 3	3 4	1 3	0 0	1 3	2 4	1 3	2 2	3 3	3 3	3 3	4 4	4 4	3 3
OCD_061	TOC_061_03	0	0	2	1				4 4	4 4	1 1	4 4	1 1	0 0	1 1	2 2	1 3	2 2	1 3	1 3	3 3	3 4	4 4	1 3
OCD_061	TOC_061_01	TOC_061_02	TOC_061_03	1	2				4 4	4 4	1 1	4 4	1 1	0 0	1 1	2 2	1 3	2 2	3 3	3 3	3 3	4 4	4 4	3 3
OCD_067	TOC_067_02	0	0	1	1				4 4	2 4	1 3	4 4	1 3	0 0	3 3	2 4	3 3	2 2	3 3	3 3	3 3	4 4	4 4	3 3
OCD_067	TOC_067_03	0	0	2	1				2 4	4 4	1 3	3 4	1 3	1 3	1 3	2 4	1 3	2 2	3 3	3 3	1 3	4 4	4 4	3 3
OCD_067	TOC_067_01	TOC_067_02	TOC_067_03	1	2				2 4	4 4	1 3	3 4	3 3	1 3	1 3	2 4	1 3	2 2	3 3	3 3	1 1	4 4	4 4	3 3
OCD_45503	45503_003	0	0	2	1				2 4	2 4	3 3	3 3	3 3	0 0	1 3	2 4	1 3	2 2	3 3	3 3	3 3	4 4	4 4	3 3
OCD_45503	45503_001	45503_002	45503_003	2	2				4 4	0 0	3 3	3 3	3 3	0 0	0 0	2 2	1 1	0 0	3 3	0 0	0 0	4 4	4 4	3 3
OCD_45519	45519_003	0	0	2	1				2 4	2 4	3 3	3 3	3 3	0 0	1 1	2 2	1 3	2 2	1 3	1 3	3 3	3 4	2 4	0 0
OCD_45519	45519_001	45519_002	45519_003	1	2				2 4	2 4	3 3	3 3	3 3	0 0	1 1	2 2	1 3	2 2	1 1	1 1	3 3	3 3	2 2	0 0
OCD_45524	45524_002	0	0	1	1				4 4	2 2	3 3	3 4	1 3	0 0	3 3	2 2	3 3	2 2	3 3	3 3	1 1	4 4	4 4	0 0
OCD_45524	45524_003	0	0	2	1				4 4	2 2	3 3	3 4	1 3	0 0	1 1	2 2	3 3	2 2	1 3	1 3	3 3	3 4	2 4	0 0
OCD_45524	45524_001	45524_002	45524_003	1	2				4 4	2 2	3 3	3 4	1 3	0 0	1 3	2 2	3 3	2 2	3 3	3 3	3 3	4 4	4 4	0 0
OCD_45530	45530_002	0	0	1	1				4 4	4 4	1 1	3 4	1 3	0 0	3 3	2 4	3 3	2 4	1 1	1 1	3 3	3 3	2 2	0 0
OCD_45530	45530_001	45530_002	45530_003	1	2				4 4	2 4	1 3	3 4	1 3	0 0	3 3	2 2	3 3	2 4	3 3	3 3	1 1	4 4	4 4	3 3
OCD_45531	45531_002	0	0	1	1				2 4	4 4	1 3	3 4	1 3	0 0	1 3	2 2	3 3	2 4	3 3	3 3	3 3	4 4	4 4	0 0
OCD_45531	45531_001	45531_002	45531_003	1	2				2 4	4 4	1 3	3 4	1 3	0 0	3 3	2 4	3 3	2 4	1 1	1 1	3 3	3 3	2 2	0 0
OCD_45535	45535_002	0	0	1	1				4 4	2 2	3 3	3 3	3 3	0 0	1 3	2 4	3 3	2 2	3 3	3 3	3 3	4 4	4 4	0 0
OCD_45535	45535_003	0	0	2	1				2 2	4 4	3 3	3 3	3 3	0 0	1 1	2 2	1 1	2 2	3 3	3 3	3 3	4 4	4 4	0 0
OCD_45535	45535_001	45535_002	45535_003	2	2				2 4	2 4	3 3	3 3	3 3	0 0	1 1	2 2	1 3	2 2	3 3	3 3	3 3	4 4	4 4	3 3
OCD_45546	45546_002	0	0	1	1				4 4	2 2	3 3	0 0	3 3	0 0	1 3	2 4	1 3	2 2	3 3	3 3	3 3	4 4	0 0	3 3
OCD_45546	45546_001	45546_002	45546_005	2	2				4 4	2 2	3 3	0 0	0 0	3 3	3 3	2 4	3 3	0 0	1 1	1 1	0 0	4 4	0 0	1 3
OCD_45546	45546_004	45546_002	45546_005	2	2				4 4	2 4	3 3	3 4	3 3	0 0	3 3	2 4	3 3	2 2	1 3	1 3	3 3	3 4	0 0	1 3
OCD_45548	45548_002	0	0	1	1				2 4	4 4	1 3	3 4	1 3	0 0	1 3	2 2	1 3	2 2	1 1	1 1	3 3	4 4	4 4	0 0
OCD_45548	45548_003	0	0	2	1				2 4	4 4	1 3	3 4	1 3	0 0	1 3	2 2	1 3	2 4	3 3	3 3	3 3	4 4	4 4	0 0
OCD_45548	45548_001	45548_002	45548_003	1	2				2 4	4 4	1 3	3 4	1 3	0 0	1 3	2 2	1 3	2 2	3 3	3 3	3 3	4 4	4 4	0 0
OCD_45548	45548_004	45548_002	45548_003	0	0				2 4	4 4	1 3	3 4	1 3	0 0	1 3	2 2	1 3	2 2	1 3	1 3	3 3	4 4	4 4	0 0
OCD_45550	45550_002	0	0	1	1				2 4	2 4	3 3	3 3	3 3	0 0	1 3	2 2	1 3	2 2	3 3	3 3	3 3	4 4	4 4	3 3
OCD_45550	45550_003	0	0	2	1				2 4	4 4	1 3	3 4	1 3	0 0	3 3	2 2	3 3	2 2	3 3	3 3	3 3	4 4	4 4	3 3
OCD_45550	45550_001	45550_002	45550_003	1	2				2 4	0 0	3 3	3 4	3 3	0 0	0 0	2 2	1 3	0 0	3 3	0 0	0 0	4 4	0 0	0 0
OCD_45550	45550_004	45550_002	45550_003	2	1				2 4	4 4	1 3	0 0	1 3	0 0	3 3	2 2	3 3	2 4	1 3	1 3	3 3	3 4	4 4	1 3
OCD_45551	45551_002	0	0	1	1				4 4	4 4	1 1	3 4	1 3	1 3	3 3	0 0	3 3	2 4	1 1	1 1	0 0	3 3	2 2	0 0
OCD_45551	45551_003	0	0	2	1				4 4	0 0	1 3	3 4	1 1	0 0	0 0	2 4	1 3	0 0	3 3	0 0	0 0	4 4	0 0	0 0
OCD_45551	45551_001	45551_002	45551_003	1	2				4 4	0 0	1 1	3 4	1 3	0 0	0 0	2 4	3 3	0 0	3 3	0 0	0 0	4 4	0 0	3 3
OCD_45555	45555_003	0	0	2	1				2 4	0 0	1 3	0 0	1 3	1 3	0 0	2 4	3 3	0 0	1 1	0 0	0 0	3 3	0 0	1 1
OCD_45555	45555_001	45555_002	45555_003	2	2				4 4	0 0	1 3	4 4	1 3	0 0	3 3	2 4	0 0	2 2	1 3	1 3	3 3	3 3	2 2	1 1
OCD_45558	45558_003	0	0	2	1				4 4	4 4	1 1	3 4	3 3	0 0	3 3	2 4	3 3	2 2	3 3	3 3	3 3	4 4	4 4	3 3
OCD_45558	45558_001	45558_002	45558_003	1	2				4 4	2 4	1 3	0 0	3 3	0 0	1 3	2 4	1 3	2 2	3 3	3 3	3 3	4 4	4 4	3 3
OCD_45558	45558_004	45558_002	45558_003	1	2				4 4	2 4	1 3	3 4	3 3	0 0	1 3	2 4	1 3	2 2	3 3	3 3	3 3	4 4	4 4	0 0
OCD_45558	45558_005	45558_002	45558_003	2	2				4 4	4 4	1 1	3 4	3 3	0 0	3 3	2 4	3 3	2 2	3 3	3 3	3 3	4 4	4 4	0 0
OCD_45559	45559_002	0	0	1	1				4 4	4 4	1 1	4 4	1 1	0 0	1 1	2 2	1 1	2 2	3 3	3 3	3 3	4 4	4 4	3 3
OCD_45559	45559_001	45559_002	45559_003	2	2				2 4	4 4	1 3	3 4	1 1	0 0	1 1	2 2	1 1	2 2	3 3	3 3	3 3	4 4	4 4	3 3
OCD_45559	45559_004	45559_002	45559_003	2	2				2 4	4 4	1 3	3 4	1 1	0 0	1 1	2 2	1 1	2 2	3 3	3 3	3 3	4 4	4 4	3 3
OCD_45561	45561_003	0	0	2	1				4 4	4 4	1 1	4 4	1 1	0 0	1 1	2 2	3 3	2 2	1 3	1 3	3 3	3 4	2 4	1 3
OCD_45561	45561_001	45561_002	45561_003	1	2				4 4	2 4	1 3	3 4	1 3	0 0	1 3	2 2	3 3	2 4	3 3	3 3	3 3	4 4	4 4	3 3
OCD_45561	45561_004	45561_002	45561_003	1	2				4 4	2 4	1 3	3 4	1 3	0 0	1 3	2 2	3 3	2 4	3 3	3 3	3 3	4 4	4 4	3 3
OCD_45564	45564_002	0	0	1	1				2 4	4 4	1 3	3 4	1 3	0 0	1 3	2 4	3 3	2 2	3 3	3 3	3 3	4 4	4 4	3 3
OCD_45564	45564_003	0	0	2	1				2 4	4 4	1 3	3 4	1 1	0 0	1 3	2 4	1 3	2 2	1 3	1 3	3 3	3 4	2 4	1 3
OCD_45564	45564_001	45564_002	45564_003	2	2				2 4	4 4	1 3	3 4	1 3	0 0	3 3	4 4	3 3	2 2	1 3	1 3	3 3	3 4	2 4	1 3
OCD_45565	45565_002	0	0	1	1				2 4	4 4	1 3	3 4	1 3	0 0	1 3	2 2	1 3	2 2	3 3	3 3	3 3	4 4	4 4	3 3
OCD_45565	45565_001	45565_002	45565_003	1	2				4 4	4 4	1 1	4 4	1 1	0 0	1 1	2 2	1 1	2 2	3 3	3 3	3 3	4 4	4 4	3 3
OCD_45565	45565_005	45565_002	45565_003	2	2				2 4	4 4	1 3	3 4	1 3	0 0	1 3	2 2	1 3	2 2	3 3	3 3	3 3	4 4	4 4	3 3
OCD_45566	45566_003	0	0	2	1				2 2	4 4	3 3	3 3	1 3	0 0	1 3	2 2	1 3	2 4	1 3	1 3	3 3	4 4	4 4	0 0
OCD_45566	45566_001	45566_002	45566_003	1	2				2 4	4 4	1 3	3 4	1 3	0 0	3 3	2 4	3 3	2 4	1 1	1 1	3 3	4 4	4 4	0 0
OCD_45568	45568_002	0	0	1	1				4 4	2 4	1 3	3 4	1 3	0 0	1 3	2 4	1 3	2 2	1 1	1 1	3 3	3 3	2 2	0 0
OCD_45568	45568_003	0	0	2	1				4 4	2 4	1 3	3 4	1 3	0 0	1 3	2 4	3 3	2 2	1 3	1 3	3 3	3 4	2 4	0 0
OCD_45568	45568_001	45568_002	45568_003	1	2				4 4	2 4	1 3	3 4	1 3	0 0	1 3	2 4	3 3	2 2	3 3	3 3	3 3	4 4	4 4	0 0
OCD_45578	45578_002	0	0	1	1				4 4	2 4	1 3	0 0	3 3	0 0	1 3	2 2	3 3	2 2	3 3	3 3	3 3	4 4	4 4	3 3
OCD_45578	45578_003	0	0	2	1				2 2	4 4	3 3	3 3	3 3	0 0	1 3	2 2	1 3	2 4	1 3	1 3	3 3	3 4	2 4	1 3
OCD_45578	45578_001	45578_002	45578_003	1	2				2 4	4 4	1 3	3 4	3 3	1 3	1 3	2 2	1 3	2 2	3 3	3 3	3 3	4 4	4 4	3 3
OCD_45579	45579_003	0	0	2	1				2 4	4 4	3 3	3 4	3 3	0 0	3 3	2 4	3 3	2 2	1 3	1 3	1 3	3 4	2 4	0 0
OCD_45579	45579_001	45579_002	45579_003	1	2				2 2	4 4	3 3	3 3	3 3	0 0	3 3	2 4	3 3	2 4	1 1	1 1	3 3	3 3	2 2	0 0
OCD_45586	45586_002	0	0	1	1				2 4	4 4	1 3	0 0	1 3	0 0	3 3	2 2	3 3	2 4	3 3	3 3	3 3	4 4	4 4	3 3
OCD_45586	45586_003	0	0	2	1				4 4	4 4	1 1	4 4	1 1	0 0	1 1	2 2	3 3	2 2	1 3	1 3	3 3	3 4	2 4	1 3
OCD_45586	45586_001	45586_002	45586_003	1	2				2 4	4 4	1 3	3 4	1 3	0 0	1 3	2 2	3 3	2 4	3 3	3 3	3 3	4 4	4 4	3 3
OCD_45592	45592_002	0	0	1	1				4 4	4 4	1 1	4 4	1 1	0 0	1 3	2 4	3 3	2 2	3 3	3 3	3 3	4 4	4 4	3 3
OCD_45592	45592_003	0	0	2	1				2 4	2 4	3 3	3 4	1 3	0 0	3 3	2 4	3 3	2 2	1 3	1 3	3 3	3 4	2 4	1 3
OCD_45592	45592_001	45592_002	45592_003	1	2				4 4	2 4	1 3	4 4	1 1	0 0	1 3	2 2	3 3	2 2	1 1	1 1	3 3	3 3	2 2	1 1
OCD_45592	45592_004	45592_002	45592_003	1	2				4 4	2 4	1 3	4 4	1 1	0 0	1 3	2 2	3 3	2 2	3 3	3 3	1 3	4 4	4 4	3 3
OCD_45596_1	45596_002	0	0	1	1				2 4	2 4	3 3	3 3	3 3	0 0	1 3	2 2	3 3	2 4	3 3	3 3	3 3	4 4	4 4	3 3
OCD_45596_1	45596_003	0	0	2	2				2 2	4 4	3 3	3 3	3 3	0 0	3 3	4 4	3 3	2 2	1 1	1 1	3 3	3 4	2 4	1 3
OCD_45596_1	45596_001	45596_002	45596_003	2	2				2 2	4 4	3 3	3 3	3 3	0 0	3 3	2 4	3 3	2 4	1 3	1 3	3 3	4 4	4 4	3 3
OCD_45596_1	45596_004	45596_002	45596_003	1	2				2 2	4 4	3 3	3 3	3 3	0 0	3 3	2 4	3 3	2 4	1 1	1 1	3 3	3 3	2 2	1 1
OCD_45596_2	45596_005	0	0	1	1				2 2	4 4	3 3	3 3	3 3	0 0	3 3	4 4	3 3	2 2	1 1	1 1	3 3	3 3	2 2	1 1
OCD_45596_2	45596_006	0	0	2	1				2 2	4 4	3 3	3 3	3 3	0 0	3 3	4 4	3 3	2 2	1 3	1 3	3 3	4 4	4 4	3 3
OCD_45596_2	45596_003	45596_005	45596_006	2	2				2 2	4 4	3 3	3 3	3 3	0 0	3 3	4 4	3 3	2 2	1 1	1 1	3 3	3 4	2 4	1 3
OCD_46506	46506_003	0	0	2	1				2 4	4 4	1 3	3 3	1 3	0 0	1 3	2 2	3 3	4 4	3 3	3 3	1 3	4 4	4 4	3 3
OCD_46506	46506_001	46506_002	46506_003	2	2				2 4	4 4	1 3	3 4	1 3	0 0	1 3	2 2	1 3	2 4	3 3	3 3	3 3	4 4	4 4	3 3
OCD_46512	46512_003	0	0	2	1				2 4	2 4	3 3	3 4	1 3	0 0	3 3	2 2	3 3	2 4	3 3	3 3	3 3	3 4	2 4	1 3
OCD_46512	46512_001	46512_002	46512_003	2	2				2 4	2 4	3 3	3 4	1 3	0 0	3 3	2 2	3 3	2 4	3 3	3 3	3 3	3 4	2 4	1 3
OCD_46519	46519_002	0	0	1	1				2 4	4 4	1 3	3 4	1 3	0 0	1 3	2 2	1 3	2 2	1 1	1 1	3 3	3 3	2 2	1 1
OCD_46519	46519_003	0	0	2	1				4 4	2 2	3 3	3 3	1 3	0 0	1 1	2 2	1 1	2 2	1 3	1 3	3 3	4 4	4 4	3 3
OCD_46519	46519_001	46519_002	46519_003	1	2				2 4	2 4	3 3	3 3	1 3	0 0	1 1	2 2	1 1	2 2	3 3	3 3	3 3	4 4	4 4	3 3
OCD_50022	50022_002	0	0	1	1				2 4	0 0	1 3	3 4	1 3	0 0	0 0	2 4	3 3	0 0	3 3	0 0	0 0	4 4	0 0	0 0
OCD_50022	50022_003	0	0	2	1				2 2	0 0	3 3	0 0	3 3	0 0	0 0	4 4	3 3	0 0	3 3	0 0	0 0	4 4	4 4	0 0
OCD_50022	50022_001	50022_002	50022_003	1	2				2 2	4 4	3 3	3 3	3 3	0 0	3 3	2 4	3 3	2 4	3 3	3 3	3 3	4 4	4 4	0 0
OCD_50027	50027_003	0	0	2	1				4 4	2 4	1 3	0 0	1 3	0 0	1 3	2 2	3 3	2 2	1 1	0 0	1 1	3 3	0 0	0 0
OCD_50027	50027_001	50027_002	50027_003	1	2				4 4	0 0	1 1	0 0	0 0	0 0	0 0	2 2	1 1	0 0	1 1	0 0	0 0	3 3	0 0	1 1
OCD_50027	50027_004	50027_002	50027_003	2	2				4 4	2 2	3 3	0 0	3 3	0 0	3 3	2 4	3 3	2 2	1 3	1 3	3 3	3 4	2 2	1 3
OCD_50027	50027_005	50027_002	50027_003	1	2				4 4	2 4	1 3	0 0	1 3	0 0	1 3	2 2	1 3	2 2	1 1	0 0	1 1	3 3	0 0	0 0
OCD_50036	50036_002	0	0	1	1				4 4	2 4	1 3	3 4	1 3	1 1	1 3	2 4	3 3	2 2	3 3	3 3	3 3	4 4	4 4	0 0
OCD_50036	50036_003	0	0	2	1				2 4	4 4	1 3	3 4	1 1	0 0	1 3	2 2	3 3	2 2	3 3	3 3	3 3	4 4	4 4	3 3
OCD_50036	50036_001	50036_002	50036_003	1	2				2 4	2 4	3 3	3 3	1 3	0 0	3 3	2 4	3 3	2 2	3 3	3 3	3 3	4 4	4 4	3 3
OCD_50036	50036_004	50036_002	50036_003	0	0				2 4	2 4	3 3	3 3	1 3	0 0	3 3	2 4	3 3	2 2	3 3	3 3	3 3	4 4	4 4	3 3
OCD_50042	50042_002	0	0	1	1				2 4	4 4	1 3	0 0	1 3	0 0	3 3	2 4	3 3	2 4	1 1	1 1	3 3	3 3	2 2	1 1
OCD_50042	50042_003	0	0	2	1				2 4	4 4	1 3	4 4	1 3	0 0	1 3	2 2	1 3	2 2	3 3	3 3	3 3	4 4	4 4	3 3
OCD_50042	50042_001	50042_002	50042_003	2	2				2 2	4 4	3 3	3 3	3 3	0 0	3 3	2 4	3 3	2 2	1 3	1 3	3 3	3 4	2 4	0 0
OCD_50042	50042_004	50042_002	50042_003	1	2				2 2	4 4	3 3	3 3	3 3	3 3	3 3	2 4	3 3	2 2	3 3	3 3	3 3	4 4	4 4	3 3
OCD_50043	50043_002	0	0	1	1				2 4	0 0	1 3	3 4	1 1	0 0	0 0	2 2	3 3	0 0	1 1	0 0	0 0	4 4	0 0	3 3
OCD_50043	50043_003	0	0	2	1				4 4	2 2	3 3	3 4	1 3	0 0	1 3	2 2	1 3	2 2	1 3	1 3	3 3	3 4	4 4	1 3
OCD_50043	50043_001	50043_002	50043_003	1	2				2 4	2 4	3 3	3 4	1 1	0 0	1 3	2 2	3 3	2 2	3 3	3 3	3 3	4 4	4 4	3 3
OCD_50043	50043_004	50043_002	50043_003	0	0				4 4	2 4	1 3	4 4	0 0	0 0	1 1	2 2	1 3	2 2	1 1	1 1	3 3	3 3	2 2	1 1
OCD_50048	50048_002	0	0	1	1				4 4	2 4	1 3	0 0	1 3	0 0	1 3	2 4	3 3	2 2	3 3	3 3	3 3	4 4	4 4	3 3
OCD_50048	50048_003	0	0	2	1				4 4	2 4	1 3	3 4	1 3	0 0	1 1	2 2	1 3	2 2	3 3	3 3	3 3	4 4	4 4	3 3
OCD_50048	50048_001	50048_002	50048_003	2	2				4 4	2 4	1 3	0 0	1 3	0 0	1 1	2 2	1 3	2 2	3 3	3 3	1 3	4 4	4 4	3 3
OCD_50048	50048_004	50048_002	50048_003	0	0				4 4	2 4	1 3	3 4	1 3	1 1	1 1	2 2	1 3	2 2	3 3	3 3	3 3	4 4	0 0	3 3
OCD_50048	50048_005	50048_002	50048_003	0	0				4 4	0 0	1 3	3 4	1 3	0 0	0 0	2 4	3 3	0 0	3 3	0 0	0 0	4 4	0 0	3 3
OCD_50056	50056_003	0	0	2	1				2 4	4 4	1 3	3 4	1 3	0 0	1 1	2 2	1 3	2 2	1 3	1 3	3 3	3 4	2 2	1 3
OCD_50056	50056_001	50056_002	50056_003	1	2				2 2	0 0	3 3	0 0	3 3	0 0	0 0	2 4	0 0	0 0	3 3	0 0	0 0	4 4	0 0	3 3
OCD_50056	50056_004	50056_002	50056_003	2	2				2 4	4 4	1 3	3 4	1 3	0 0	1 1	2 2	1 3	2 2	1 3	1 3	3 3	3 4	2 2	1 3
OCD_50058	50058_002	0	0	1	1				4 4	2 4	1 3	3 4	1 3	0 0	3 3	4 4	3 3	2 2	3 3	3 3	3 3	4 4	4 4	3 3
OCD_50058	50058_003	0	0	2	1				2 4	2 4	3 3	3 4	1 3	0 0	3 3	2 4	3 3	2 4	1 3	1 3	3 3	3 4	2 4	1 3
OCD_50058	50058_001	50058_002	50058_003	1	2				4 4	0 0	3 3	4 4	1 3	0 0	3 3	2 4	3 3	0 0	3 3	0 0	0 0	4 4	0 0	3 3
OCD_50058	50058_004	50058_002	50058_003	1	2				4 4	2 4	1 3	0 0	1 1	0 0	3 3	2 4	3 3	2 2	3 3	3 3	3 3	4 4	0 0	3 3
OCD_50058	50058_005	50058_002	50058_003	1	2				2 4	2 4	3 3	3 4	3 3	0 0	3 3	4 4	3 3	2 4	3 3	3 3	3 3	4 4	4 4	3 3
OCD_50058	50058_006	50058_002	50058_003	0	0				4 4	2 4	1 3	4 4	1 1	0 0	3 3	2 4	3 3	2 2	3 3	3 3	3 3	4 4	4 4	3 3
OCD_50070	50070_002	0	0	1	1				2 2	4 4	3 3	3 3	3 3	0 0	3 3	2 2	3 3	4 4	1 1	1 1	3 3	3 3	2 2	0 0
OCD_50070	50070_003	0	0	2	1				4 4	2 4	1 3	3 4	1 3	0 0	3 3	2 4	3 3	2 4	3 3	3 3	3 3	4 4	4 4	3 3
OCD_50070	50070_001	50070_002	50070_003	1	2				2 4	4 4	1 3	3 4	1 3	0 0	3 3	2 2	3 3	4 4	3 3	3 3	3 3	4 4	4 4	3 3
OCD_50082	50082_003	0	0	2	1				4 4	2 4	1 3	3 4	1 1	0 0	1 1	2 2	1 3	2 2	1 3	1 3	3 3	3 4	4 4	1 3
OCD_50082	50082_001	50082_002	50082_003	1	2				2 4	2 4	3 3	3 3	1 3	0 0	1 3	2 2	1 3	2 4	1 1	1 1	3 3	3 3	2 2	1 1
OCD_50088	50088_002	0	0	1	1				4 4	4 4	1 1	4 4	1 3	0 0	1 3	4 4	3 3	2 2	1 1	1 1	3 3	3 3	2 2	1 1
OCD_50088	50088_003	0	0	2	1				4 4	0 0	1 3	4 4	1 3	0 0	0 0	2 4	3 3	0 0	3 3	0 0	0 0	4 4	0 0	3 3
OCD_50088	50088_001	50088_002	50088_003	1	2				4 4	4 4	1 1	4 4	1 1	0 0	1 3	4 4	3 3	2 2	3 3	3 3	3 3	4 4	4 4	3 3
OCD_50091	50091_003	0	0	2	1				2 2	4 4	3 3	3 3	3 3	0 0	1 3	2 4	1 3	2 2	3 3	3 3	3 3	4 4	4 4	3 3
OCD_50091	50091_001	50091_002	50091_003	1	2				2 4	2 4	3 3	3 3	3 3	1 3	1 3	2 4	1 3	2 2	3 3	3 3	3 3	4 4	4 4	3 3
OCD_50091	50091_004	50091_002	50091_003	1	2				2 4	2 4	3 3	3 3	3 3	1 1	1 1	2 2	1 1	2 2	3 3	3 3	3 3	4 4	4 4	3 3
OCD_50091	50091_005	50091_002	50091_003	1	2				2 4	2 4	3 3	3 3	3 3	0 0	3 3	4 4	3 3	2 2	3 3	3 3	3 3	4 4	4 4	3 3
OCD_50091	50091_006	50091_002	50091_003	2	2				2 4	0 0	3 3	3 4	3 3	0 0	0 0	2 4	1 3	0 0	3 3	0 0	0 0	4 4	4 4	3 3
OCD_50106	50106_002	0	0	1	1				2 4	4 4	1 3	3 4	1 3	0 0	1 3	2 4	3 3	2 2	3 3	3 3	3 3	4 4	4 4	3 3
OCD_50106	50106_003	0	0	2	1				4 4	2 4	1 3	3 4	1 3	0 0	1 3	2 4	3 3	2 2	1 3	1 3	3 3	3 4	2 4	1 3
OCD_50106	50106_001	50106_002	50106_003	2	2				4 4	4 4	1 1	4 4	1 1	0 0	1 1	2 2	3 3	2 2	3 3	3 3	3 3	4 4	4 4	3 3
OCD_77002	77002_002	0	0	1	1				4 4	4 4	1 1	3 4	1 3	0 0	1 3	2 4	3 3	2 2	3 3	3 3	3 3	4 4	4 4	0 0
OCD_77002	77002_003	0	0	2	1				4 4	2 4	1 3	3 4	1 3	0 0	1 1	2 2	1 1	2 2	3 3	3 3	3 3	4 4	4 4	0 0
OCD_77002	77002_001	77002_002	77002_003	1	2				4 4	2 4	1 3	3 3	3 3	0 0	1 3	2 4	1 3	2 2	3 3	3 3	3 3	4 4	4 4	0 0
OCD_77021	77021_003	0	0	2	1				4 4	4 4	1 1	4 4	1 3	0 0	3 3	2 4	3 3	2 2	3 3	3 3	3 3	4 4	4 4	0 0
OCD_77021	77021_001	77021_002	77021_003	1	2				2 4	4 4	1 3	3 4	1 3	0 0	3 3	4 4	3 3	2 2	3 3	3 3	0 0	4 4	4 4	0 0
OCD_77021	77021_004	77021_002	77021_003	2	2				4 4	0 0	1 1	4 4	1 1	0 0	0 0	2 4	3 3	0 0	3 3	0 0	0 0	4 4	0 0	0 0
OCD_77027	77027_002	0	0	1	1				4 4	2 4	1 3	3 4	1 3	1 1	1 1	2 2	3 3	2 2	3 3	3 3	3 3	4 4	4 4	3 3
OCD_77027	77027_003	0	0	2	1				2 4	2 4	3 3	3 3	3 3	0 0	3 3	4 4	3 3	2 2	3 3	3 3	3 3	4 4	0 0	3 3
OCD_77027	77027_001	77027_002	77027_003	1	2				2 4	2 4	3 3	3 3	3 3	0 0	1 3	2 4	3 3	2 2	3 3	3 3	3 3	4 4	4 4	3 3
OCD_77027	77027_004	77027_002	77027_003	2	2				2 4	2 4	3 3	3 4	3 3	1 1	1 3	2 4	3 3	2 2	3 3	3 3	0 0	4 4	4 4	0 0
OCD_77035	77035_003	0	0	2	1				4 4	0 0	1 3	3 4	1 3	1 1	0 0	2 2	1 3	0 0	3 3	0 0	0 0	4 4	0 0	0 0
OCD_77035	77035_001	77035_002	77035_003	1	2				2 4	2 4	3 3	3 3	3 3	1 1	1 3	2 4	3 3	2 2	3 3	3 3	3 3	4 4	4 4	0 0
OCD_77051	77051_002	0	0	1	1				4 4	0 0	0 0	0 0	1 1	0 0	0 0	2 2	0 0	0 0	1 1	0 0	0 0	3 3	0 0	1 1
OCD_77051	77051_003	0	0	2	1				2 4	4 4	1 3	3 4	1 3	0 0	1 3	2 2	1 3	2 4	3 3	3 3	3 3	4 4	4 4	3 3
OCD_77051	77051_001	77051_002	77051_003	1	2				4 4	2 4	1 3	3 4	1 1	0 0	1 1	2 2	1 1	2 2	3 3	3 3	0 0	4 4	4 4	0 0
OCD_77052	77052_002	0	0	1	1				4 4	4 4	1 1	0 0	1 1	0 0	1 1	2 2	1 1	2 2	3 3	3 3	1 1	4 4	4 4	3 3
OCD_77052	77052_003	0	0	2	1				2 4	4 4	1 3	3 4	1 3	0 0	3 3	2 4	3 3	2 4	3 3	3 3	3 3	4 4	4 4	3 3
OCD_77052	77052_001	77052_002	77052_003	1	2				4 4	0 0	1 1	4 4	1 1	0 0	0 0	2 4	3 3	0 0	3 3	0 0	0 0	4 4	4 4	3 3
OCD_77058	77058_002	0	0	1	1				2 4	4 4	1 3	3 4	1 3	0 0	3 3	2 2	3 3	2 4	3 3	3 3	0 0	4 4	4 4	0 0
OCD_77058	77058_001	77058_002	77058_003	0	2				4 4	4 4	1 1	4 4	1 3	0 0	3 3	2 2	3 3	2 4	3 3	3 3	3 3	4 4	4 4	0 0
OCD_77147	77147_002	0	0	1	1				4 4	2 4	1 3	4 4	1 1	0 0	3 3	2 4	3 3	2 2	3 3	3 3	3 3	4 4	4 4	3 3
OCD_77147	77147_003	0	0	2	1				4 4	2 4	1 3	3 4	3 3	0 0	1 3	2 4	3 3	2 2	1 3	1 3	3 3	3 3	2 2	1 1
OCD_77147	77147_001	77147_002	77147_003	2	2				4 4	2 2	3 3	3 4	1 3	0 0	3 3	2 4	3 3	2 2	3 3	3 3	3 3	3 4	2 4	1 3
OCD_77161	77161_002	0	0	1	1				4 4	2 4	1 3	3 4	1 3	0 0	1 1	2 2	1 3	2 2	3 3	3 3	1 1	4 4	4 4	3 3
OCD_77161	77161_003	0	0	2	1				2 2	4 4	3 3	3 3	3 3	0 0	3 3	2 4	3 3	2 4	1 1	1 1	3 3	3 3	2 2	1 1
OCD_77161	77161_001	77161_002	77161_003	2	2				2 4	2 4	3 3	3 3	3 3	0 0	1 3	2 4	3 3	2 2	1 3	1 3	1 3	3 4	2 4	1 3
OCD_77161	77161_004	77161_002	77161_003	0	0				2 4	4 4	1 3	3 4	1 3	0 0	1 3	2 4	1 3	2 2	1 3	1 3	1 3	3 4	2 4	1 3
OCD_77188	77188_003	0	0	2	1				4 4	2 4	1 3	3 4	1 3	1 3	1 3	2 4	1 3	2 2	1 3	1 3	3 3	3 4	2 4	1 3
OCD_77188	77188_001	77188_002	77188_003	1	2				4 4	4 4	1 3	4 4	1 3	0 0	1 3	2 2	1 3	2 2	3 3	3 3	3 3	4 4	0 0	3 3
OCD_77188	77188_005	77188_002	77188_003	1	2				4 4	4 4	1 3	0 0	1 1	0 0	1 3	2 2	0 0	2 2	3 3	3 3	1 3	4 4	0 0	3 3
OCD_77197	77197_002	0	0	1	1				2 4	4 4	1 3	3 4	1 3	0 0	1 3	2 2	1 3	2 4	1 1	1 1	1 3	3 3	2 2	1 1
OCD_77197	77197_003	0	0	2	1				4 4	2 4	1 3	3 4	1 3	0 0	1 1	2 2	1 1	2 2	1 3	1 3	3 3	3 4	2 4	1 3
OCD_77197	77197_001	77197_002	77197_003	1	2				2 4	2 4	3 3	3 3	3 3	0 0	1 3	2 2	1 3	2 4	3 3	3 3	3 3	4 4	4 4	0 0
OCD_77197	77197_004	77197_002	77197_003	0	0				4 4	4 4	1 1	4 4	1 1	0 0	1 1	2 2	1 1	2 2	1 1	1 1	3 3	3 3	2 2	1 1
OCD_77202	77202_003	0	0	2	1				2 4	4 4	1 3	3 4	1 3	0 0	1 3	2 4	1 3	2 2	1 3	1 3	3 3	3 4	2 4	1 3
OCD_77202	77202_001	77202_002	77202_003	1	2				4 4	2 4	1 3	3 4	1 3	0 0	1 1	2 2	1 1	2 2	1 1	1 1	3 3	3 3	2 2	1 1
OCD_78000	78000_002	0	0	1	1				2 4	4 4	1 3	3 4	1 3	0 0	1 3	2 2	3 3	2 2	3 3	3 3	3 3	4 4	0 0	3 3
OCD_78000	78000_003	0	0	2	1				4 4	4 4	1 1	4 4	1 1	0 0	1 1	2 4	1 3	2 2	3 3	3 3	3 3	4 4	4 4	3 3
OCD_78000	78000_001	78000_002	78000_003	1	2				4 4	4 4	1 1	4 4	1 1	1 1	1 1	2 4	3 3	2 2	3 3	3 3	3 3	4 4	4 4	0 0
OCD_78000	78000_004	78000_002	78000_003	0	0				4 4	4 4	1 1	4 4	1 1	0 0	1 1	2 4	3 3	2 2	3 3	3 3	3 3	4 4	4 4	0 0
OCD_78004	78004_002	0	0	1	1				2 2	4 4	3 3	3 3	3 3	0 0	3 3	2 4	3 3	2 4	3 3	3 3	3 3	4 4	4 4	3 3
OCD_78004	78004_003	0	0	2	1				4 4	2 4	1 3	3 4	1 3	0 0	1 3	2 4	1 3	2 2	1 3	1 3	3 3	3 4	2 4	1 3
OCD_78004	78004_001	78004_002	78004_003	1	2				2 4	2 4	3 3	3 3	3 3	0 0	1 3	2 2	1 3	2 4	1 1	1 1	3 3	3 3	2 2	1 1
OCD_78004	78004_004	78004_002	78004_003	1	1				2 4	2 4	3 3	3 3	3 3	0 0	1 3	2 4	1 3	2 2	1 1	1 1	3 3	3 4	2 2	1 1
OCD_78005	78005_002	0	0	1	1				4 4	4 4	1 1	4 4	1 3	0 0	1 3	2 2	3 3	2 4	3 3	3 3	3 3	4 4	4 4	3 3
OCD_78005	78005_003	0	0	2	1				2 4	2 4	3 3	3 3	3 3	0 0	1 3	2 4	1 3	2 2	1 3	1 3	3 3	3 4	4 4	1 3
OCD_78005	78005_001	78005_002	78005_003	1	2				2 4	4 4	1 3	3 4	1 3	0 0	1 3	2 4	3 3	2 2	1 1	1 1	3 3	3 3	2 2	1 1
OCD_78013	78013_003	0	0	2	1				4 4	4 4	1 1	4 4	1 1	0 0	1 1	2 2	1 3	2 2	1 3	1 3	3 3	3 4	2 4	1 3
OCD_78013	78013_001	78013_002	78013_003	1	2				2 4	4 4	1 3	3 4	1 3	0 0	1 3	2 4	3 3	2 2	3 3	3 3	3 3	4 4	4 4	3 3
OCD_78018	78018_002	0	0	1	1				4 4	4 4	1 1	4 4	1 1	0 0	1 1	2 2	1 1	2 2	3 3	3 3	3 3	4 4	4 4	3 3
OCD_78018	78018_003	0	0	2	1				2 2	4 4	3 3	3 3	3 3	0 0	3 3	4 4	3 3	2 2	3 3	3 3	3 3	4 4	4 4	3 3
OCD_78018	78018_004	78018_002	78018_003	1	2				2 4	4 4	1 3	3 4	1 3	0 0	1 3	2 4	1 3	2 2	3 3	3 3	3 3	4 4	4 4	3 3
OCD_78018	78018_001	78018_002	78018_003	2	2				2 4	4 4	1 3	3 4	1 3	0 0	1 3	2 4	1 3	2 2	3 3	3 3	3 3	4 4	4 4	3 3
OCD_TDT05_179	TDT05_179_02	0	0	1	1				4 4	4 4	1 1	4 4	1 3	0 0	1 3	2 4	1 3	2 2	1 1	1 1	3 3	3 3	2 2	0 0
OCD_TDT05_179	TDT05_179_03	0	0	2	1				2 4	2 4	3 3	3 4	1 3	0 0	1 3	2 2	1 3	2 2	3 3	3 3	3 3	4 4	4 4	0 0
OCD_TDT05_179	TDT05_179_01	TDT05_179_02	TDT05_179_03	2	2				4 4	2 4	1 3	3 4	1 3	1 1	1 1	2 2	1 1	2 2	1 3	1 3	3 3	3 4	2 4	0 0
OCD_TDT05_270	TDT05_270_01	0	0	1	1				4 4	2 2	3 3	3 4	1 3	1 1	1 1	2 4	3 3	2 2	3 3	3 3	3 3	4 4	0 0	3 3
OCD_TDT05_270	TDT05_270_02	0	0	2	1				2 4	4 4	1 3	3 4	1 3	1 1	1 3	4 4	3 3	2 2	3 3	3 3	3 3	4 4	4 4	0 0
OCD_TDT05_270	TDT05_270_03	TDT05_270_01	TDT05_270_02	1	2				4 4	2 4	1 3	4 4	1 1	1 1	1 1	4 4	3 3	2 2	3 3	3 3	3 3	4 4	4 4	0 0
OCD_UN18	TOC_UN18_02	0	0	1	1				2 4	4 4	1 3	3 4	3 3	0 0	3 3	2 2	3 3	4 4	3 3	3 3	3 3	4 4	4 4	3 3
OCD_UN18	TOC_UN18_03	0	0	2	1				2 4	4 4	1 3	3 4	1 3	0 0	1 3	2 2	3 3	2 4	1 3	1 3	3 3	4 4	4 4	3 3
OCD_UN18	TOC_UN18_01	TOC_UN18_02	TOC_UN18_03	2	2				4 4	4 4	1 1	4 4	1 3	0 0	1 3	2 2	3 3	2 4	1 3	1 3	0 0	4 4	4 4	3 3
OCD_UN18	TOC_UN18_04	TOC_UN18_02	TOC_UN18_03	2	2				4 4	4 4	1 1	4 4	1 3	1 3	1 3	2 2	3 3	2 4	3 3	3 3	3 3	4 4	4 4	3 3
Paris_001	Paris_001_02	0	0	1	1				4 4	2 4	1 3	0 0	1 3	1 1	1 3	2 2	1 3	2 4	3 3	3 3	3 3	4 4	4 4	3 3
Paris_001	Paris_001_03	0	0	2	1				2 2	4 4	3 3	3 3	3 3	0 0	3 3	2 4	3 3	2 4	3 3	3 3	3 3	4 4	4 4	3 3
Paris_001	Paris_001_01	Paris_001_02	Paris_001_03	1	2				2 4	2 4	3 3	0 0	3 3	1 3	1 3	2 2	3 3	2 4	3 3	3 3	3 3	4 4	4 4	3 3
Paris_002	Paris_002_01	0	0	1	2				0 0	0 0	0 0	0 0	0 0	0 0	0 0	2 2	1 3	0 0	0 0	0 0	0 0	0 0	0 0	0 0
Paris_003	Paris_003_01	0	0	1	2				2 4	2 4	3 3	3 3	1 3	0 0	1 3	2 4	1 3	2 2	3 3	3 3	3 3	4 4	4 4	3 3
Paris_004	Paris_004_02	0	0	1	1				4 4	4 4	1 3	3 4	1 3	1 3	1 3	2 4	3 3	2 2	3 3	3 3	3 3	4 4	4 4	3 3
Paris_004	Paris_004_03	0	0	2	1				4 4	2 4	3 3	3 3	3 3	0 0	3 3	2 2	3 3	2 4	3 3	3 3	3 3	4 4	4 4	3 3
Paris_004	Paris_004_01	Paris_004_02	Paris_004_03	1	2				2 4	2 4	3 3	3 3	3 3	0 0	3 3	2 4	3 3	2 2	3 3	3 3	3 3	4 4	4 4	3 3
Paris_005	Paris_005_01	0	0	1	2				4 4	2 4	1 3	3 4	1 3	0 0	1 3	2 2	1 3	2 4	1 3	1 3	3 3	4 4	4 4	3 3
Paris_006	Paris_006_01	0	0	1	2				0 0	0 0	0 0	0 0	0 0	0 0	0 0	2 2	1 3	0 0	0 0	3 3	0 0	0 0	0 0	0 0
Paris_007	Paris_007_01	0	0	1	2				0 0	2 4	0 0	0 0	0 0	0 0	1 1	2 2	0 0	2 2	3 3	3 3	3 3	4 4	4 4	3 3
Paris_008	Paris_008_01	0	0	1	2				2 4	0 0	1 1	0 0	3 3	0 0	3 3	2 2	1 3	4 4	1 3	1 3	3 3	3 4	2 4	1 3
Paris_009	Paris_009_01	0	0	1	2				2 2	4 4	3 3	3 3	3 3	0 0	3 3	4 4	3 3	2 2	3 3	3 3	3 3	4 4	4 4	3 3
Paris_009	Paris_009_03	0	0	1	1				2 4	2 4	3 3	3 4	3 3	1 3	1 3	2 4	1 3	2 2	3 3	3 3	3 3	4 4	4 4	3 3
Paris_010	Paris_010_01	0	0	1	2				0 0	0 0	0 0	0 0	0 0	0 0	0 0	2 2	1 3	0 0	0 0	0 0	0 0	0 0	0 0	0 0
Paris_011	Paris_011_01	0	0	1	2				2 4	4 4	1 3	3 4	1 3	0 0	1 3	2 2	3 3	2 4	3 3	3 3	3 3	4 4	4 4	3 3
Paris_012	Paris_012_02	0	0	1	1				4 4	2 4	1 3	3 4	3 3	0 0	3 3	2 2	3 3	2 4	3 3	3 3	3 3	4 4	4 4	3 3
Paris_012	Paris_012_03	0	0	2	1				4 4	4 4	1 1	4 4	1 1	1 3	1 3	2 4	1 3	2 2	3 3	3 3	3 3	4 4	4 4	3 3
Paris_012	Paris_012_01	Paris_012_02	Paris_012_03	1	2				4 4	4 4	1 1	0 0	1 3	3 3	3 3	2 4	3 3	2 4	3 3	3 3	3 3	4 4	4 4	3 3
Paris_012	Paris_012_04	Paris_012_02	Paris_012_03	1	2				4 4	2 4	1 3	3 4	1 3	1 3	3 3	2 4	3 3	2 2	3 3	3 3	3 3	4 4	4 4	3 3
Paris_013	Paris_013_01	0	0	1	2				4 4	0 0	0 0	0 0	0 0	0 0	0 0	2 2	1 3	0 0	0 0	0 0	0 0	0 0	2 2	0 0
Paris_014	Paris_014_01	0	0	1	1				2 4	2 4	3 3	3 3	3 3	0 0	1 3	2 4	1 3	2 2	1 3	1 3	3 3	3 4	2 4	1 3
Paris_016	Paris_016_02	0	0	1	1				2 4	4 4	3 3	3 4	1 3	1 3	3 3	2 2	3 3	2 4	3 3	3 3	3 3	4 4	4 4	3 3
Paris_016	Paris_016_03	0	0	2	1				2 4	2 4	3 3	3 3	3 3	0 0	3 3	2 4	3 3	2 4	3 3	3 3	3 3	4 4	4 4	3 3
Paris_016	Paris_016_01	Paris_016_02	Paris_016_03	1	2				2 2	4 4	3 3	3 3	3 3	0 0	3 3	2 2	3 3	4 4	3 3	3 3	3 3	4 4	4 4	3 3
Paris_017	Paris_017_02	0	0	1	1				2 4	4 4	1 3	3 4	1 3	1 3	1 3	2 4	3 3	2 2	3 3	3 3	3 3	4 4	4 4	3 3
Paris_017	Paris_017_03	0	0	2	1				2 4	4 4	1 3	3 4	1 3	0 0	1 1	2 2	1 3	2 2	3 3	3 3	3 3	4 4	4 4	3 3
Paris_017	Paris_017_01	Paris_017_02	Paris_017_03	1	2				4 4	4 4	1 1	4 4	1 1	1 1	1 1	2 2	3 3	2 2	3 3	3 3	3 3	4 4	4 4	3 3
Paris_018	Paris_018_01	0	0	1	2				4 4	2 4	1 3	3 4	1 3	1 3	1 3	2 4	1 3	2 2	1 1	0 0	3 3	3 3	2 2	1 1
Paris_019	Paris_019_03	0	0	1	1				4 4	2 4	1 3	4 4	1 3	1 1	1 1	2 2	1 1	2 2	3 3	3 3	3 3	4 4	4 4	3 3
Paris_019	Paris_019_05	0	0	2	1				4 4	2 4	1 3	4 4	1 3	1 1	1 1	2 2	1 1	2 2	3 3	3 3	3 3	4 4	4 4	3 3
Paris_019	Paris_019_01	Paris_019_03	Paris_019_05	1	2				4 4	2 4	1 3	4 4	1 3	0 0	1 1	2 2	1 1	2 2	3 3	3 3	3 3	4 4	4 4	3 3
Paris_020	Paris_020_02	0	0	1	1				2 4	2 4	3 3	3 3	3 3	0 0	3 3	2 2	3 3	2 4	3 3	3 3	3 3	4 4	4 4	3 3
Paris_020	Paris_020_03	0	0	2	1				4 4	2 4	1 3	3 4	1 3	0 0	1 3	2 2	1 3	2 4	3 3	3 3	3 3	4 4	4 4	3 3
Paris_020	Paris_020_01	Paris_020_02	Paris_020_03	1	2				2 4	2 4	3 3	3 3	3 3	0 0	1 3	2 2	1 3	2 4	3 3	3 3	3 3	4 4	4 4	3 3
Paris_021	Paris_021_01	0	0	1	2				2 4	4 4	1 3	3 4	1 3	0 0	1 3	2 2	1 3	2 4	3 3	3 3	3 3	4 4	4 4	3 3
Paris_022	Paris_022_02	0	0	1	1				4 4	4 4	0 0	0 0	1 1	0 0	1 1	2 2	1 3	2 2	3 3	3 3	3 3	4 4	4 4	3 3
Paris_022	Paris_022_03	0	0	2	1				0 0	0 0	3 3	0 0	0 0	0 0	0 0	2 2	1 3	2 2	0 0	3 3	0 0	0 0	4 4	3 3
Paris_022	Paris_022_01	Paris_022_02	Paris_022_03	1	2				4 4	2 4	1 3	3 4	1 1	1 1	1 1	2 2	1 1	2 2	3 3	3 3	3 3	4 4	4 4	3 3
Paris_023	Paris_023_02	0	0	1	1				4 4	2 4	1 3	3 4	1 3	1 3	1 3	2 4	1 3	2 2	3 3	3 3	3 3	4 4	4 4	3 3
Paris_023	Paris_023_03	0	0	2	1				2 4	4 4	1 3	3 4	1 1	0 0	1 1	2 2	1 1	2 2	3 3	3 3	3 3	4 4	4 4	3 3
Paris_023	Paris_023_01	Paris_023_02	Paris_023_03	1	2				2 4	0 0	0 0	0 0	1 1	0 0	0 0	2 2	1 3	2 2	3 3	0 0	3 3	0 0	0 0	3 3
Paris_024	Paris_024_02	0	0	1	1				2 4	4 4	1 3	3 4	1 3	0 0	1 3	2 4	3 3	2 4	3 3	3 3	3 3	4 4	4 4	3 3
Paris_024	Paris_024_03	0	0	2	1				2 4	4 4	1 3	3 4	1 3	1 3	1 3	2 4	3 3	2 2	3 3	3 3	3 3	4 4	4 4	3 3
Paris_024	Paris_024_01	Paris_024_02	Paris_024_03	1	2				2 2	4 4	3 3	3 3	3 3	0 0	3 3	2 4	3 3	2 4	3 3	3 3	3 3	4 4	4 4	3 3
Paris_025	Paris_025_02	0	0	1	1				2 4	4 4	1 3	3 4	1 3	1 3	1 3	2 4	1 3	2 2	1 1	1 1	3 3	3 3	2 2	1 1
Paris_025	Paris_025_03	0	0	2	1				2 4	4 4	3 3	0 0	3 3	0 0	0 0	2 2	1 3	2 2	1 3	1 3	3 3	4 4	2 4	1 3
Paris_025	Paris_025_01	Paris_025_02	Paris_025_03	1	2				4 4	4 4	1 1	4 4	1 1	1 1	1 1	2 2	1 1	2 2	1 1	1 1	3 3	3 3	2 2	1 1
Paris_026	Paris_026_02	0	0	1	1				2 4	2 4	3 3	3 3	3 3	1 3	3 3	2 4	3 3	2 2	3 3	3 3	3 3	4 4	4 4	3 3
Paris_026	Paris_026_03	0	0	2	1				4 4	4 4	1 1	4 4	1 1	0 0	1 3	2 4	3 3	2 2	3 3	3 3	3 3	4 4	4 4	3 3
Paris_026	Paris_026_01	Paris_026_02	Paris_026_03	1	2				4 4	2 4	1 3	3 4	1 3	0 0	3 3	2 4	3 3	2 2	3 3	3 3	3 3	4 4	4 4	3 3
Paris_027	Paris_027_01	0	0	1	2				4 4	2 4	1 3	3 4	1 3	0 0	1 1	2 2	1 1	2 2	1 3	1 3	3 3	3 4	2 4	1 3
Paris_028	Paris_028_01	0	0	1	2				4 4	2 2	3 3	3 3	3 3	0 0	1 1	2 2	1 3	2 2	1 1	1 1	3 3	3 3	2 2	1 1
Paris_029	Paris_029_01	0	0	1	2				2 2	4 4	3 3	3 3	3 3	0 0	3 3	2 2	3 3	4 4	1 1	1 1	3 3	3 3	2 2	1 1
Paris_030	Paris_030_01	0	0	1	2				2 4	4 4	1 3	3 4	1 3	0 0	1 3	2 4	3 3	2 4	3 3	3 3	3 3	4 4	4 4	3 3
Paris_030	Paris_030_03	0	0	1	1				0 0	0 0	0 0	0 0	0 0	0 0	0 0	2 2	1 3	0 0	0 0	0 0	0 0	0 0	0 0	0 0
Paris_031	Paris_031_02	0	0	1	1				4 4	4 4	1 1	4 4	1 3	1 3	3 3	2 2	3 3	2 4	3 3	3 3	3 3	4 4	4 4	3 3
Paris_031	Paris_031_03	0	0	2	1				4 4	4 4	1 1	0 0	1 1	1 1	1 1	2 2	1 3	2 2	1 1	1 1	3 3	3 3	2 2	1 1
Paris_031	Paris_031_01	Paris_031_02	Paris_031_03	1	2				4 4	4 4	1 1	4 4	1 3	0 0	1 3	2 2	1 3	2 4	1 1	1 1	3 3	3 3	2 2	1 1
Paris_032	Paris_032_02	0	0	1	1				4 4	2 4	1 3	3 4	1 3	1 3	1 3	2 4	1 3	2 2	3 3	3 3	3 3	4 4	4 4	3 3
Paris_032	Paris_032_03	0	0	2	1				2 4	4 4	1 3	0 0	3 3	0 0	3 3	2 2	3 3	4 4	1 3	1 3	3 3	3 4	2 4	1 3
Paris_032	Paris_032_01	Paris_032_02	Paris_032_03	1	2				2 4	2 4	3 3	3 3	3 3	0 0	3 3	2 4	3 3	2 4	3 3	3 3	3 3	4 4	4 4	3 3
Paris_033	Paris_033_01	0	0	1	2				0 0	0 0	0 0	0 0	0 0	0 0	0 0	2 2	0 0	0 0	0 0	3 3	0 0	0 0	0 0	0 0
Paris_034	Paris_034_02	0	0	1	1				4 4	4 4	1 1	3 4	3 3	1 3	3 3	2 2	3 3	2 4	1 1	1 1	3 3	3 3	2 2	1 1
Paris_034	Paris_034_03	0	0	2	1				2 4	4 4	1 3	3 4	1 3	1 3	1 3	2 2	1 3	2 4	1 3	1 3	3 3	3 4	2 4	1 3
Paris_034	Paris_034_01	Paris_034_02	Paris_034_03	1	2				4 4	4 4	1 1	3 4	1 3	1 3	1 3	2 2	1 3	2 4	1 1	1 1	3 3	3 3	2 2	1 1
Paris_035	Paris_035_02	0	0	1	1				4 4	0 0	0 0	0 0	0 0	0 0	1 1	0 0	1 3	0 0	0 0	0 0	0 0	4 4	0 0	3 3
Paris_035	Paris_035_03	0	0	2	1				2 4	2 4	3 3	3 3	3 3	1 3	1 3	2 4	1 3	2 2	1 3	1 3	3 3	3 3	2 2	1 1
Paris_035	Paris_035_01	Paris_035_02	Paris_035_03	1	2				4 4	4 4	1 3	0 0	3 3	0 0	3 3	2 2	1 3	2 2	1 1	0 0	3 3	0 0	2 2	1 1
Paris_036	Paris_036_01	0	0	1	2				4 4	2 4	1 3	3 4	1 1	0 0	1 3	2 2	1 3	2 2	3 3	3 3	3 3	4 4	4 4	3 3
Paris_037	Paris_037_01	0	0	1	2				2 4	2 4	3 3	3 3	3 3	0 0	1 3	2 2	1 3	2 2	1 3	1 3	3 3	4 4	4 4	3 3
Paris_038	Paris_038_02	0	0	1	1				4 4	2 4	1 3	3 4	1 3	1 3	1 3	2 2	3 3	2 4	1 1	1 1	3 3	3 3	2 2	1 1
Paris_038	Paris_038_03	0	0	2	1				0 0	0 0	3 3	0 0	0 0	0 0	1 1	0 0	1 3	2 2	3 3	3 3	0 0	0 0	0 0	0 0
Paris_038	Paris_038_01	Paris_038_02	Paris_038_03	1	2				4 4	4 4	1 1	4 4	1 1	1 1	1 1	2 2	1 3	2 2	3 3	3 3	3 3	4 4	4 4	3 3
Paris_039	Paris_039_01	0	0	1	2				4 4	2 2	3 3	3 3	3 3	0 0	3 3	2 2	3 3	2 4	1 3	1 3	3 3	3 4	2 4	1 3
Paris_040	Paris_040_01	0	0	1	2				4 4	2 4	1 3	3 4	1 3	0 0	1 1	2 2	1 3	2 2	3 3	3 3	3 3	4 4	4 4	3 3
Paris_040	Paris_040_03	0	0	1	1				4 4	2 2	3 3	3 3	3 3	1 3	3 3	2 2	3 3	2 4	1 3	1 3	3 3	3 4	2 4	1 3
Paris_041	Paris_041_02	0	0	1	1				4 4	2 4	0 0	0 0	1 3	1 3	3 3	0 0	1 3	2 2	1 1	1 1	3 3	3 3	2 2	1 1
Paris_041	Paris_041_03	0	0	2	1				4 4	2 4	1 3	3 4	1 3	0 0	1 3	2 2	3 3	2 4	1 3	1 3	3 3	3 4	2 4	1 3
Paris_041	Paris_041_01	Paris_041_02	Paris_041_03	1	2				4 4	2 2	3 3	3 4	1 3	0 0	3 3	2 2	3 3	2 4	3 3	3 3	3 3	4 4	4 4	3 3
Paris_042	Paris_042_01	0	0	1	2				4 4	0 0	1 3	4 4	0 0	0 0	1 3	2 2	1 3	2 4	1 3	1 3	3 3	3 4	2 4	1 3
Paris_044	Paris_044_01	0	0	1	2				4 4	2 4	1 3	3 4	1 3	1 3	1 3	2 4	3 3	2 2	1 1	1 1	3 3	4 4	4 4	3 3
Paris_045	Paris_045_01	0	0	1	2				2 4	4 4	1 3	3 3	3 3	0 0	3 3	2 2	3 3	4 4	1 1	1 1	3 3	3 3	2 2	1 1
Paris_046	Paris_046_01	0	0	1	2				0 0	4 4	0 0	0 0	0 0	0 0	0 0	0 0	1 3	0 0	0 0	0 0	0 0	0 0	0 0	0 0
Paris_047	Paris_047_01	0	0	1	2				4 4	2 4	1 3	3 4	1 3	0 0	3 3	2 4	3 3	2 2	3 3	3 3	3 3	4 4	4 4	3 3
Paris_048	Paris_048_01	0	0	1	2				0 0	0 0	0 0	0 0	3 3	0 0	0 0	2 2	1 3	0 0	0 0	0 0	0 0	0 0	0 0	0 0
Paris_049	Paris_049_01	0	0	1	2				2 4	4 4	1 3	3 4	1 3	0 0	1 3	2 4	3 3	2 2	1 1	1 1	3 3	4 4	4 4	3 3
Paris_050	Paris_050_01	0	0	1	2				2 4	2 4	3 3	3 3	3 3	0 0	1 3	2 4	1 3	2 2	1 3	1 3	3 3	4 4	4 4	3 3
Paris_051	Paris_051_01	0	0	1	2				2 4	4 4	1 3	3 4	1 3	0 0	1 3	2 4	1 3	2 2	3 3	3 3	3 3	4 4	4 4	3 3
Paris_052	Paris_052_01	0	0	1	2				2 4	4 4	1 3	3 4	3 3	1 3	1 3	2 4	3 3	2 2	3 3	3 3	3 3	4 4	4 4	3 3
Paris_053	Paris_053_01	0	0	1	2				4 4	2 2	3 3	3 3	3 3	0 0	1 3	2 2	3 3	2 4	3 3	3 3	3 3	4 4	4 4	3 3
Paris_054	Paris_054_01	0	0	1	2				0 0	4 4	0 0	0 0	0 0	3 3	3 3	2 4	0 0	2 4	3 3	3 3	3 3	4 4	4 4	3 3
Paris_054	Paris_054_03	0	0	1	1				0 0	0 0	0 0	0 0	0 0	0 0	0 0	0 0	1 3	0 0	0 0	0 0	0 0	0 0	2 2	0 0
Paris_055	Paris_055_01	0	0	1	2				4 4	4 4	1 1	4 4	1 1	0 0	1 1	2 2	1 1	2 2	3 3	3 3	3 3	4 4	4 4	3 3
Paris_056	Paris_056_01	0	0	1	2				2 4	4 4	1 3	3 4	1 3	0 0	1 3	2 2	3 3	2 4	3 3	3 3	3 3	3 4	2 4	1 3
Paris_057	Paris_057_01	0	0	1	2				2 4	4 4	1 3	3 4	1 3	0 0	1 3	2 2	1 3	2 4	3 3	3 3	3 3	4 4	4 4	3 3
SF_CROC001	SF_CROC001B	0	0	2	1				4 4	2 4	1 3	3 4	1 3	1 3	1 3	2 4	1 3	2 2	3 3	3 3	1 3	4 4	4 4	3 3
SF_CROC001	SF_CROC001C	0	0	1	1				2 4	2 4	3 3	3 4	1 3	1 3	3 3	2 4	3 3	2 2	3 3	3 3	3 3	4 4	4 4	3 3
SF_CROC001	SF_CROC001A	SF_CROC001C	SF_CROC001B	1	2				4 4	2 4	1 3	4 4	1 1	1 3	3 3	2 4	3 3	2 2	3 3	3 3	3 3	4 4	4 4	3 3
SF_CROC002	SF_CROC002B	0	0	2	1				4 4	4 4	1 1	4 4	1 1	1 1	1 1	2 2	1 3	2 2	3 3	3 3	3 3	4 4	4 4	3 3
SF_CROC002	SF_CROC002C	0	0	1	1				2 4	2 4	3 3	3 4	1 1	1 1	1 3	2 2	1 3	2 2	3 3	3 3	3 3	4 4	4 4	3 3
SF_CROC002	SF_CROC002A	SF_CROC002C	SF_CROC002B	1	2				4 4	2 4	1 3	4 4	1 1	1 1	1 3	2 2	3 3	2 2	3 3	3 3	3 3	4 4	4 4	3 3
SF_CROC003	SF_CROC003B	0	0	2	1				2 4	2 4	3 3	3 3	3 3	1 3	3 3	4 4	3 3	2 2	3 3	3 3	3 3	4 4	4 4	3 3
SF_CROC003	SF_CROC003C	0	0	1	1				4 4	4 4	1 1	4 4	1 1	1 1	1 1	2 2	1 3	2 2	1 1	1 1	3 3	3 3	2 2	1 1
SF_CROC003	SF_CROC003D	0	0	1	1				4 4	2 4	1 3	3 4	1 3	1 3	1 3	2 4	1 3	2 2	3 3	3 3	3 3	4 4	4 4	3 3
SF_CROC003	SF_CROC003E	0	0	1	1				4 4	2 4	1 3	3 4	1 3	1 3	1 3	2 4	1 3	2 2	1 3	1 3	3 3	3 4	2 4	1 3
SF_CROC003	SF_CROC003F	0	0	1	1				0 0	0 0	0 0	0 0	0 0	0 0	0 0	2 2	1 3	0 0	0 0	0 0	1 3	0 0	0 0	0 0
SF_CROC003	SF_CROC003A	SF_CROC003C	SF_CROC003B	1	2				4 4	2 4	1 3	3 4	1 3	1 3	1 3	2 4	1 3	2 2	1 3	1 3	3 3	3 4	2 4	1 3
SF_CROC004	SF_CROC004B	0	0	2	1				4 4	2 4	3 3	3 3	1 3	1 1	1 1	2 2	1 1	2 2	1 3	1 3	3 3	3 4	2 4	1 3
SF_CROC004	SF_CROC004C	0	0	1	1				2 2	0 0	3 3	3 3	1 3	1 3	1 3	2 4	3 3	2 2	1 3	1 3	3 3	3 4	2 4	1 3
SF_CROC004	SF_CROC004A	SF_CROC004C	SF_CROC004B	1	2				4 4	2 4	1 3	3 4	1 3	1 1	1 3	2 2	3 3	2 2	1 3	1 3	3 3	3 4	2 4	1 3
SF_CROC005	SF_CROC005B	0	0	2	1				4 4	2 4	1 3	3 4	1 3	1 1	1 3	2 2	3 3	2 2	3 3	3 3	3 3	4 4	4 4	3 3
SF_CROC005	SF_CROC005C	0	0	1	1				2 4	2 4	3 3	3 3	3 3	1 1	1 3	2 2	1 3	2 2	1 1	1 1	3 3	3 3	2 2	1 1
SF_CROC005	SF_CROC005A	SF_CROC005C	SF_CROC005B	1	2				4 4	2 4	1 3	3 4	1 3	1 1	1 3	2 2	3 3	2 2	3 3	3 3	3 3	4 4	4 4	3 3
SF_CROC006	SF_CROC006B	0	0	2	1				4 4	2 4	1 3	3 4	1 3	1 1	1 1	2 2	1 3	2 2	1 3	1 3	3 3	3 4	2 4	1 3
SF_CROC006	SF_CROC006C	0	0	1	1				2 4	2 4	3 3	3 3	3 3	3 3	3 3	2 4	3 3	2 4	1 1	1 1	3 3	3 3	2 2	1 1
SF_CROC006	SF_CROC006A	SF_CROC006C	SF_CROC006B	1	2				2 4	4 4	1 3	3 4	1 3	1 3	1 3	2 2	3 3	2 4	1 1	1 1	3 3	3 3	2 2	1 1
SF_CROC008	SF_CROC008B	0	0	2	1				2 4	2 4	3 3	3 3	1 3	1 1	1 3	2 2	1 3	2 2	3 3	3 3	3 3	4 4	4 4	3 3
SF_CROC008	SF_CROC008C	0	0	1	1				2 4	0 0	1 3	3 4	1 3	1 3	0 0	2 2	3 3	0 0	3 3	0 0	0 0	4 4	0 0	3 3
SF_CROC008	SF_CROC008A	SF_CROC008C	SF_CROC008B	1	2				2 4	4 4	1 3	3 4	1 1	1 1	1 1	2 2	1 3	2 2	3 3	3 3	3 3	4 4	4 4	3 3
SF_CROC009	SF_CROC009B	0	0	2	1				2 4	2 4	3 3	3 3	3 3	1 3	1 3	2 4	1 3	2 2	1 3	1 3	3 3	3 4	2 4	1 3
SF_CROC009	SF_CROC009C	0	0	1	1				2 4	4 4	1 3	3 4	1 3	0 0	1 3	2 4	3 3	2 2	0 0	1 1	3 3	0 0	2 2	1 1
SF_CROC009	SF_CROC009A	SF_CROC009C	SF_CROC009B	1	2				2 4	2 4	3 3	3 3	3 3	1 3	1 3	2 4	1 3	2 2	1 3	1 3	3 3	3 4	2 4	1 3
SF_CROC010	SF_CROC010B	0	0	2	1				4 4	2 2	3 3	4 4	1 1	1 1	3 3	2 2	3 3	2 2	1 3	1 3	3 3	3 4	2 4	1 3
SF_CROC010	SF_CROC010C	0	0	1	1				4 4	2 2	3 3	4 4	1 1	1 1	3 3	2 2	3 3	2 2	1 3	1 3	3 3	3 4	2 4	1 3
SF_CROC010	SF_CROC010D	0	0	1	1				4 4	2 2	3 3	3 4	1 3	1 1	3 3	2 2	3 3	2 4	3 3	3 3	3 3	4 4	4 4	3 3
SF_CROC010	SF_CROC010E	0	0	1	1				2 4	2 4	3 3	3 4	1 3	1 3	3 3	2 4	3 3	2 2	3 3	3 3	3 3	4 4	4 4	3 3
SF_CROC010	SF_CROC010F	0	0	1	1				2 4	0 0	1 3	3 4	1 3	1 3	0 0	2 4	3 3	0 0	3 3	0 0	0 0	4 4	0 0	3 3
SF_CROC010	SF_CROC010A	SF_CROC010D	SF_CROC010B	1	2				4 4	2 2	3 3	3 4	1 3	1 1	3 3	2 2	3 3	2 4	3 3	3 3	3 3	4 4	4 4	3 3
SF_CROC011	SF_CROC011B	0	0	2	1				4 4	2 2	3 3	4 4	1 1	1 1	3 3	2 2	3 3	2 2	3 3	3 3	3 3	4 4	4 4	3 3
SF_CROC011	SF_CROC011C	0	0	1	1				4 4	0 0	1 3	4 4	1 1	1 1	0 0	0 0	3 3	0 0	3 3	0 0	0 0	4 4	0 0	0 0
SF_CROC011	SF_CROC011A	SF_CROC011C	SF_CROC011B	1	2				4 4	2 2	3 3	3 4	1 3	1 1	3 3	0 0	3 3	2 2	3 3	3 3	3 3	4 4	4 4	0 0
SF_CROC014	SF_CROC014B	0	0	2	1				2 4	2 4	3 3	3 3	1 3	1 1	1 3	2 2	3 3	2 2	3 3	3 3	1 3	3 4	2 4	1 3
SF_CROC014	SF_CROC014C	0	0	1	1				4 4	2 2	3 3	3 4	3 3	1 3	3 3	2 4	3 3	2 2	1 1	1 1	3 3	3 3	2 2	1 1
SF_CROC014	SF_CROC014D	0	0	1	1				2 4	2 4	3 3	3 4	1 3	1 3	1 3	2 4	3 3	2 2	3 3	3 3	0 0	4 4	4 4	3 3
SF_CROC014	SF_CROC014E	0	0	1	1				2 4	2 4	3 3	3 4	1 3	1 3	1 3	2 4	3 3	2 2	1 3	1 3	0 0	3 3	2 2	1 1
SF_CROC014	SF_CROC014F	0	0	1	1				2 4	2 4	3 3	3 4	1 3	1 3	1 3	2 4	3 3	2 2	1 3	1 3	0 0	3 3	2 2	1 1
SF_CROC014	SF_CROC014A	SF_CROC014C	SF_CROC014B	1	2				4 4	0 0	3 3	3 4	3 3	1 3	0 0	2 4	3 3	0 0	1 3	0 0	0 0	3 3	0 0	1 1
SF_CROC015	SF_CROC015B	0	0	1	2				4 4	2 4	3 3	3 4	1 3	1 3	3 3	2 2	3 3	2 4	3 3	3 3	1 3	4 4	4 4	3 3
SF_CROC015	SF_CROC015A	0	0	1	1				4 4	2 4	1 3	4 4	1 1	1 3	3 3	2 4	3 3	2 2	3 3	3 3	1 1	4 4	4 4	3 3
SF_CROC016	SF_CROC016B	0	0	2	1				4 4	4 4	1 3	3 4	1 3	1 3	1 3	2 2	3 3	2 4	1 3	1 1	3 3	3 4	2 4	1 1
SF_CROC016	SF_CROC016C	0	0	1	1				2 4	2 4	3 3	3 3	1 3	1 1	1 3	2 2	3 3	2 2	3 3	3 3	3 3	3 3	2 2	1 1
SF_CROC016	SF_CROC016A	0	0	1	2				4 4	2 4	1 3	3 4	1 3	1 1	1 3	2 2	3 3	2 2	3 3	1 1	3 3	4 4	4 4	1 1
SF_CROC016	SF_CROC016D	SF_CROC016C	SF_CROC016B	1	2				2 4	4 4	3 3	3 3	1 3	1 3	1 3	2 2	3 3	2 4	1 1	1 1	3 3	3 3	2 2	1 1
SF_CROC017	SF_CROC017A	0	0	1	1				2 4	4 4	1 3	3 4	1 1	1 1	1 1	2 2	1 3	2 2	3 3	3 3	3 3	3 4	2 4	1 3
SF_CROC018	SF_CROC018A	0	0	2	1				4 4	2 2	3 3	3 4	1 3	1 1	3 3	2 2	3 3	2 2	1 3	1 3	3 3	3 4	2 4	1 3
SF_CROC019	SF_CROC019A	0	0	1	2				2 4	2 4	3 3	3 4	1 3	1 3	3 3	2 2	3 3	2 4	3 3	3 3	3 3	4 4	4 4	3 3
SF_CROC019	SF_CROC019E	0	0	1	1				2 4	2 4	3 3	3 3	1 3	3 3	3 3	2 2	3 3	4 4	3 3	3 3	3 3	4 4	4 4	3 3
SF_CROC019	SF_CROC019B	0	0	2	1				4 4	2 2	3 3	3 4	1 1	1 3	3 3	2 2	3 3	2 4	3 3	3 3	3 3	4 4	4 4	3 3
SF_CROC019	SF_CROC019C	0	0	1	1				0 0	0 0	0 0	0 0	0 0	0 0	0 0	2 2	1 3	0 0	0 0	0 0	1 1	0 0	0 0	0 0
SF_CROC019	SF_CROC019D	SF_CROC019C	SF_CROC019B	1	2				4 4	2 4	3 3	3 3	1 3	3 3	3 3	2 2	3 3	4 4	3 3	3 3	3 3	4 4	4 4	3 3
SF_CROC020	SF_CROC020B	0	0	2	1				4 4	2 4	1 3	4 4	1 1	1 1	1 3	2 2	3 3	2 2	3 3	3 3	3 3	4 4	4 4	3 3
SF_CROC020	SF_CROC020C	0	0	1	1				2 4	4 4	1 3	3 4	1 3	1 3	1 3	2 2	1 3	2 4	3 3	3 3	3 3	4 4	4 4	3 3
SF_CROC020	SF_CROC028A	0	0	1	1				4 4	2 2	3 3	3 4	1 3	1 1	3 3	2 2	3 3	2 2	3 3	3 3	1 1	4 4	4 4	3 3
SF_CROC020	SF_CROC020A	SF_CROC020C	SF_CROC020B	1	2				4 4	2 4	1 3	4 4	1 1	1 1	1 3	2 2	1 3	2 2	3 3	3 3	3 3	4 4	4 4	3 3
SF_CROC020	SF_CROC021A	SF_CROC028A	SF_CROC020B	1	2				4 4	4 4	1 1	4 4	1 1	1 1	1 1	2 2	3 3	2 2	1 3	1 3	3 3	3 4	2 4	1 3
SF_CROC022	SF_CROC022A	0	0	1	1				4 4	2 2	3 3	4 4	1 1	1 1	3 3	2 2	3 3	2 2	1 3	1 3	3 3	3 4	2 4	1 3
SF_CROC024	SF_CROC024A	0	0	1	1				4 4	2 2	3 3	3 4	1 3	1 1	3 3	2 2	3 3	2 2	3 3	3 3	3 3	4 4	4 4	3 3
SF_CROC025	SF_CROC025D	0	0	1	1				4 4	2 4	1 3	4 4	1 1	1 1	1 3	2 2	3 3	2 2	3 3	3 3	3 3	4 4	4 4	3 3
SF_CROC026	SF_CROC026A	0	0	2	1				4 4	2 2	3 3	3 4	1 3	1 1	3 3	2 2	3 3	2 2	3 3	3 3	3 3	4 4	4 4	3 3
SF_CROC029	SF_CROC029B	0	0	2	1				2 2	4 4	3 3	3 3	3 3	1 3	1 3	2 4	3 3	2 2	3 3	3 3	3 3	4 4	4 4	3 3
SF_CROC029	SF_CROC029C	0	0	1	1				2 4	2 4	3 3	3 3	1 3	1 3	1 3	2 2	1 3	2 2	3 3	3 3	3 3	4 4	4 4	3 3
SF_CROC029	SF_CROC029A	SF_CROC029C	SF_CROC029B	1	2				2 2	4 4	3 3	3 3	3 3	1 3	1 3	2 2	3 3	2 2	3 3	3 3	3 3	4 4	4 4	3 3
SF_CROC031	SF_CROC031B	0	0	2	1				2 4	4 4	3 3	3 4	1 3	3 3	3 3	2 2	3 3	4 4	1 1	1 1	3 3	3 3	2 2	1 1
SF_CROC031	SF_CROC031C	0	0	1	1				4 4	4 4	1 1	4 4	1 1	1 3	1 3	2 4	3 3	2 2	3 3	3 3	3 3	4 4	4 4	3 3
SF_CROC031	SF_CROC031A	SF_CROC031C	SF_CROC031B	1	2				4 4	0 0	1 3	4 4	1 1	1 3	0 0	2 2	3 3	0 0	1 1	0 0	0 0	3 3	0 0	1 1
SF_CROC032	SF_CROC032B	0	0	2	1				4 4	2 4	1 3	3 4	1 3	1 1	1 1	2 2	1 3	2 2	3 3	3 3	3 3	4 4	4 4	3 3
SF_CROC032	SF_CROC032C	0	0	1	1				2 4	2 4	3 3	3 3	1 3	1 1	1 3	2 2	1 3	2 2	3 3	3 3	3 3	3 3	2 2	1 1
SF_CROC032	SF_CROC032A	SF_CROC032C	SF_CROC032B	1	2				2 4	2 4	3 3	3 3	1 3	1 1	1 1	2 2	1 1	2 2	3 3	3 3	3 3	3 4	2 4	1 3
SF_CROC033	SF_CROC033B	0	0	2	1				2 4	2 4	3 3	3 4	1 3	1 3	3 3	2 4	3 3	2 2	3 3	3 3	3 3	4 4	4 4	3 3
SF_CROC033	SF_CROC033C	0	0	1	1				4 4	2 4	1 3	3 4	1 3	1 1	1 3	2 2	1 3	2 2	3 3	3 3	3 3	4 4	4 4	3 3
SF_CROC033	SF_CROC033A	SF_CROC033C	SF_CROC033B	1	2				4 4	2 2	3 3	3 4	1 3	1 1	3 3	2 2	3 3	2 2	3 3	3 3	3 3	4 4	4 4	3 3
SF_CROC034	SF_CROC034B	0	0	2	1				4 4	2 4	1 3	4 4	1 1	1 1	1 3	2 2	3 3	2 2	1 3	1 3	3 3	3 4	2 4	1 3
SF_CROC034	SF_CROC034C	0	0	1	1				2 4	4 4	1 3	3 4	1 3	3 3	3 3	2 4	3 3	2 4	1 1	1 1	3 3	4 4	4 4	3 3
SF_CROC034	SF_CROC034D	0	0	1	1				4 4	2 4	1 3	4 4	1 1	1 3	3 3	2 4	3 3	2 2	1 1	1 1	3 3	3 3	2 2	1 1
SF_CROC034	SF_CROC034A	SF_CROC034C	SF_CROC034B	1	2				2 4	0 0	1 3	3 4	1 3	1 3	0 0	2 2	3 3	0 0	1 3	0 0	0 0	4 4	0 0	3 3
SF_CROC035	SF_CROC035B	0	0	2	1				4 4	2 2	3 3	3 3	3 3	1 1	1 3	2 2	1 3	2 2	3 3	3 3	3 3	4 4	4 4	3 3
SF_CROC035	SF_CROC035C	0	0	1	1				2 4	4 4	1 3	3 4	1 1	1 1	1 3	2 2	1 3	2 2	3 3	3 3	3 3	4 4	4 4	3 3
SF_CROC035	SF_CROC035A	SF_CROC035C	SF_CROC035B	1	2				2 4	2 4	3 3	3 3	1 3	1 1	1 1	2 2	1 1	2 2	3 3	3 3	3 3	4 4	4 4	3 3
SF_CROC036	SF_CROC036B	0	0	2	1				4 4	2 2	3 3	3 3	3 3	1 1	1 1	2 2	1 1	2 2	1 3	1 3	0 0	4 4	4 4	3 3
SF_CROC036	SF_CROC036C	0	0	1	1				2 4	2 4	3 3	3 3	3 3	1 3	3 3	2 2	3 3	2 4	3 3	3 3	0 0	4 4	4 4	3 3
SF_CROC036	SF_CROC036A	SF_CROC036C	SF_CROC036B	1	2				4 4	2 2	3 3	3 3	3 3	1 1	1 3	2 2	1 3	2 2	3 3	3 3	3 3	4 4	4 4	3 3
SF_CROC037	SF_CROC037B	0	0	2	1				4 4	2 2	3 3	3 4	1 3	1 1	3 3	2 2	3 3	2 2	3 3	3 3	3 3	4 4	4 4	3 3
SF_CROC037	SF_CROC037C	0	0	1	1				4 4	2 2	3 3	3 3	1 3	1 1	1 1	2 2	1 1	2 2	3 3	3 3	1 3	4 4	4 4	3 3
SF_CROC037	SF_CROC037A	SF_CROC037C	SF_CROC037B	1	2				4 4	2 2	3 3	3 3	3 3	1 1	1 3	2 2	1 3	2 2	3 3	3 3	0 0	4 4	4 4	3 3
SF_CROC038	SF_CROC038B	0	0	2	1				2 4	4 4	1 3	3 4	1 3	3 3	3 3	4 4	3 3	2 2	1 3	1 3	3 3	3 4	2 4	1 3
SF_CROC038	SF_CROC038C	0	0	1	1				0 0	0 0	3 3	0 0	0 0	0 0	0 0	0 0	1 3	0 0	0 0	0 0	0 0	0 0	0 0	0 0
SF_CROC038	SF_CROC038A	SF_CROC038C	SF_CROC038B	1	2				2 4	4 4	1 3	3 4	1 3	3 3	3 3	4 4	3 3	2 2	1 1	1 1	0 0	3 3	2 2	1 1
SF_CROC043	SF_CROC043A	0	0	1	1				4 4	2 2	3 3	3 4	1 3	1 1	1 3	2 2	3 3	2 2	3 3	3 3	1 3	4 4	4 4	3 3
SF_CROC043	SF_CROC043B	0	0	1	1				4 4	2 4	1 3	4 4	1 3	1 3	1 3	2 2	3 3	2 4	3 3	3 3	1 3	4 4	4 4	3 3
SF_CROC050	SF_CROC050B	0	0	2	1				2 4	2 4	3 3	3 3	1 3	1 3	1 3	2 2	1 3	2 4	3 3	3 3	3 3	4 4	4 4	3 3
SF_CROC050	SF_CROC050C	0	0	1	1				2 4	4 4	1 3	3 4	1 3	1 3	1 3	2 4	1 3	2 2	1 1	1 1	3 3	3 3	2 2	1 1
SF_CROC050	SF_CROC050A	SF_CROC050C	SF_CROC050B	1	2				2 2	4 4	3 3	3 3	3 3	3 3	3 3	2 4	3 3	2 4	1 3	1 3	3 3	3 4	2 4	1 3
SF_CROC055	SF_CROC055A	0	0	1	1				0 0	2 4	3 3	3 4	1 3	1 3	1 3	2 4	3 3	2 2	3 3	3 3	3 3	4 4	4 4	3 3
SF_CROC055	SF_CROC055D	0	0	1	1				2 4	2 4	3 3	3 4	1 3	1 3	1 3	2 4	3 3	2 2	3 3	3 3	3 3	4 4	4 4	3 3
SF_CROC057	SF_CROC057B	0	0	2	1				2 4	2 4	3 3	3 3	3 3	1 3	1 3	2 2	1 3	2 2	1 3	1 3	3 3	3 4	2 4	1 3
SF_CROC057	SF_CROC057C	0	0	1	1				2 4	4 4	1 3	3 4	3 3	1 3	1 3	2 4	3 3	2 2	3 3	3 3	3 3	4 4	4 4	3 3
SF_CROC057	SF_CROC057A	SF_CROC057C	SF_CROC057B	1	2				0 0	2 4	3 3	3 3	3 3	3 3	3 3	2 4	3 3	2 2	1 3	1 3	3 3	3 4	2 4	1 3
SF_MR0001	SF_MR0001	0	0	1	1				2 2	4 4	3 3	3 3	3 3	3 3	3 3	2 2	3 3	2 4	3 3	3 3	3 3	4 4	4 4	3 3
SF_OCASH0001	SF_OCASH0001B	0	0	2	1				4 4	2 4	1 3	4 4	1 1	1 1	1 3	2 2	3 3	2 2	1 3	1 3	0 0	4 4	4 4	3 3
SF_OCASH0001	SF_OCASH0001C	0	0	1	1				4 4	2 4	1 3	3 4	1 3	1 1	1 1	2 2	1 1	2 2	1 1	1 1	3 3	3 3	2 2	1 1
SF_OCASH0001	SF_OCASH0001A	SF_OCASH0001C	SF_OCASH0001B	1	2				4 4	2 4	1 3	4 4	1 1	1 1	1 3	2 2	1 3	2 2	3 3	3 3	3 3	4 4	4 4	3 3
SF_OCASH0002	SF_OCASH0002B	0	0	2	1				2 4	2 4	3 3	0 0	3 3	1 3	1 3	2 2	1 3	2 4	1 1	1 1	3 3	3 4	2 4	1 3
SF_OCASH0002	SF_OCASH0002C	0	0	1	1				4 4	4 4	1 1	4 4	1 3	1 3	1 3	2 4	1 3	2 2	3 3	3 3	0 0	4 4	4 4	3 3
SF_OCASH0002	SF_OCASH0002A	SF_OCASH0002C	SF_OCASH0002B	1	2				2 4	4 4	1 3	3 4	3 3	3 3	3 3	2 4	3 3	2 4	1 3	1 3	3 3	3 4	2 4	1 3
SF_OCASH0003	SF_OCASH0003A	0	0	1	1				4 4	2 2	3 3	3 3	3 3	1 3	1 3	2 4	1 3	2 2	3 3	3 3	3 3	4 4	4 4	3 3
SF_OCASH0004	SF_OCASH0004B	0	0	2	1				2 4	4 4	1 3	3 4	1 3	1 3	1 3	2 4	1 3	2 2	3 3	3 3	0 0	4 4	4 4	3 3
SF_OCASH0004	SF_OCASH0004C	0	0	1	1				2 4	4 4	1 3	3 4	1 3	1 3	1 3	2 4	1 3	2 2	3 3	3 3	0 0	4 4	4 4	3 3
SF_OCASH0004	SF_OCASH0004A	SF_OCASH0004C	SF_OCASH0004B	1	2				2 4	2 4	3 3	3 3	3 3	1 3	1 3	2 4	1 3	2 2	3 3	3 3	3 3	4 4	4 4	3 3
SF_OCASH0513	SF_OCASH0513A	0	0	1	1				2 2	4 4	3 3	3 3	3 3	3 3	3 3	2 4	3 3	2 4	3 3	3 3	0 0	4 4	4 4	3 3
SF_OCASH0520	SF_OCASH0520B	0	0	2	1				2 4	4 4	1 3	3 4	1 3	1 3	1 3	2 2	1 3	2 4	3 3	3 3	0 0	4 4	4 4	3 3
SF_OCASH0520	SF_OCASH0520C	0	0	1	1				4 4	2 4	1 3	3 4	1 1	1 1	1 1	2 2	1 3	2 2	1 1	1 1	1 3	3 3	2 2	1 1
SF_OCASH0520	SF_OCASH0520A	SF_OCASH0520C	SF_OCASH0520B	1	2				2 4	4 4	1 3	3 4	1 3	1 3	1 3	2 2	1 3	2 4	3 3	3 3	0 0	4 4	4 4	3 3
SF_OCASH0540	SF_OCASH0540B	0	0	2	1				2 4	2 4	3 3	3 3	3 3	1 3	1 3	2 2	1 3	2 4	1 3	1 3	3 3	3 4	2 4	1 3
SF_OCASH0540	SF_OCASH0540C	0	0	1	1				2 4	2 4	3 3	3 3	3 3	1 3	3 3	2 4	3 3	2 2	3 3	3 3	3 3	4 4	4 4	3 3
SF_OCASH0540	SF_OCASH0540A	SF_OCASH0540C	SF_OCASH0540B	1	2				4 4	2 2	3 3	3 3	3 3	1 1	1 3	2 2	1 3	2 2	1 3	1 3	0 0	3 4	2 4	1 3
SF_OCASH0565	SF_OCASH0565A	0	0	1	1				2 4	4 4	1 3	3 4	1 3	1 3	1 3	2 4	3 3	2 2	1 1	1 1	3 3	3 3	2 2	1 1
SF_OCASH0566	SF_OCASH0566B	0	0	2	1				2 4	2 4	3 3	3 3	3 3	1 1	1 1	2 2	1 1	2 2	1 3	1 3	3 3	3 4	2 4	1 3
SF_OCASH0566	SF_OCASH0566C	0	0	1	1				2 4	2 4	3 3	3 3	1 3	1 3	1 3	2 4	3 3	2 2	1 1	1 1	3 3	3 3	2 2	1 1
SF_OCASH0566	SF_OCASH0566A	SF_OCASH0566C	SF_OCASH0566B	1	2				2 4	2 4	3 3	3 3	3 3	1 3	1 3	2 4	1 3	2 2	1 1	1 1	3 3	3 3	2 2	1 1
SF_OCASH0583	SF_OCASH0583B	0	0	2	1				4 4	2 2	3 3	3 3	3 3	1 3	1 3	2 2	3 3	2 2	1 1	1 1	3 3	3 3	2 2	1 1
SF_OCASH0583	SF_OCASH0583C	0	0	1	1				2 4	2 4	3 3	3 3	3 3	1 3	1 3	2 4	3 3	2 2	3 3	3 3	3 3	4 4	4 4	3 3
SF_OCASH0583	SF_OCASH0583A	SF_OCASH0583C	SF_OCASH0583B	1	2				4 4	2 2	3 3	3 3	3 3	1 3	1 3	2 2	3 3	2 2	1 3	1 3	3 3	3 4	2 4	1 3
SF_OCD0001	SF_OCD0001A	0	0	1	1				4 4	4 4	1 1	4 4	1 1	1 1	1 1	2 2	3 3	2 2	3 3	3 3	3 3	4 4	4 4	3 3
SF_OCD0001	SF_OCD0001B	0	0	1	1				4 4	2 4	1 3	3 4	1 3	1 1	1 1	2 2	1 3	2 2	3 3	3 3	3 3	4 4	4 4	3 3
SF_OCD0001	SF_OCD0001F	0	0	1	1				2 4	2 4	3 3	3 3	1 3	1 3	1 3	2 2	3 3	2 2	1 3	1 3	3 3	3 4	2 4	1 3
SF_OCD0001	SF_OCD0001G	0	0	1	1				4 4	2 4	1 3	3 4	1 1	1 1	1 1	2 2	1 3	2 2	1 3	1 3	1 3	3 4	2 4	1 3
SF_OCD0002	SF_OCD0002A	0	0	1	1				2 4	4 4	1 3	3 4	1 3	1 3	1 3	2 2	1 3	2 2	1 3	1 3	3 3	3 4	2 4	1 3
SF_OCD0003	SF_OCD0003B	0	0	2	1				4 4	2 2	3 3	3 3	3 3	1 1	1 1	2 2	1 1	2 2	3 3	3 3	3 3	4 4	4 4	3 3
SF_OCD0003	SF_OCD0003C	0	0	1	1				2 4	4 4	1 3	3 4	1 3	1 3	1 3	2 4	1 3	2 2	3 3	3 3	3 3	4 4	4 4	3 3
SF_OCD0003	SF_OCD0003D	0	0	1	1				4 4	2 4	1 3	3 4	1 3	1 1	1 1	2 2	1 1	2 2	3 3	3 3	3 3	4 4	4 4	3 3
SF_OCD0003	SF_OCD0003A	SF_OCD0003C	SF_OCD0003B	1	2				2 4	2 4	3 3	3 3	3 3	0 0	1 3	2 4	1 3	2 2	0 0	3 3	3 3	0 0	4 4	3 3
SF_OCD0004	SF_OCD0004B	0	0	2	1				2 4	2 4	3 3	3 3	3 3	3 3	3 3	4 4	3 3	2 2	3 3	3 3	3 3	4 4	4 4	3 3
SF_OCD0004	SF_OCD0004C	0	0	1	1				4 4	4 4	1 1	4 4	1 1	1 3	1 3	2 4	1 3	2 2	1 1	1 1	3 3	3 3	2 2	1 1
SF_OCD0004	SF_OCD0004A	SF_OCD0004C	SF_OCD0004B	1	2				2 4	4 4	1 3	3 4	1 3	3 3	3 3	4 4	3 3	2 2	3 3	3 3	3 3	4 4	4 4	3 3
SF_OCD0005	SF_OCD0005A	0	0	1	1				4 4	2 2	3 3	3 3	3 3	1 3	1 1	2 2	1 3	2 2	3 3	3 3	3 3	4 4	4 4	3 3
SF_OCD0006	SF_OCD0006A	0	0	2	1				2 4	4 4	1 3	3 4	1 3	1 3	1 3	2 4	1 3	2 2	3 3	3 3	3 3	4 4	4 4	3 3
SF_OCD0006	SF_OCD0006D	0	0	1	2				2 2	4 4	3 3	3 3	3 3	3 3	3 3	4 4	3 3	2 2	3 3	3 3	3 3	4 4	4 4	3 3
SF_OCD0006	SF_OCD0006E	0	0	2	1				2 4	4 4	1 3	3 4	1 3	1 3	1 3	2 4	1 3	2 2	3 3	3 3	3 3	4 4	4 4	3 3
SF_OCD0006	SF_OCD0006C	0	0	1	1				4 4	2 4	1 3	3 4	3 3	3 3	3 3	4 4	3 3	2 2	1 3	1 3	3 3	3 4	2 4	1 3
SF_OCD0007	SF_OCD0007A	0	0	1	1				4 4	2 4	1 3	3 4	1 3	1 3	1 3	2 4	1 3	2 2	3 3	3 3	3 3	4 4	4 4	3 3
SF_OCD0009	SF_OCD0009B	0	0	2	1				4 4	2 4	1 3	3 4	1 3	1 1	1 3	2 2	3 3	2 2	1 1	1 1	3 3	3 3	2 2	1 1
SF_OCD0009	SF_OCD0009C	0	0	1	1				4 4	2 4	1 3	3 4	1 3	1 3	1 3	2 4	3 3	2 2	3 3	3 3	0 0	4 4	4 4	3 3
SF_OCD0009	SF_OCD0009D	0	0	1	1				4 4	4 4	1 1	4 4	1 1	1 1	1 1	2 2	3 3	2 2	1 3	1 3	3 3	3 4	2 4	1 3
SF_OCD0009	SF_OCD0009A	SF_OCD0009C	SF_OCD0009B	1	2				4 4	2 4	1 3	3 4	1 3	1 3	1 3	2 4	3 3	2 2	1 1	1 1	3 3	3 3	2 2	1 1
SF_OCD0010	SF_OCD0010B	0	0	2	1				4 4	2 4	1 3	3 4	1 3	1 1	1 3	2 2	1 3	2 2	3 3	3 3	3 3	4 4	4 4	3 3
SF_OCD0010	SF_OCD0010C	0	0	1	1				2 4	2 4	3 3	3 3	3 3	1 3	3 3	2 2	3 3	2 4	3 3	3 3	3 3	4 4	4 4	3 3
SF_OCD0010	SF_OCD0010A	SF_OCD0010C	SF_OCD0010B	1	2				4 4	2 2	3 3	3 3	3 3	1 1	3 3	2 2	3 3	2 2	3 3	3 3	3 3	4 4	4 4	3 3
SF_OCD0011	SF_OCD0011B	0	0	2	1				4 4	2 4	1 3	3 4	1 3	1 1	3 3	2 2	3 3	2 2	1 3	1 3	3 3	3 4	2 4	1 3
SF_OCD0011	SF_OCD0011C	0	0	1	1				2 4	4 4	1 3	3 4	1 3	3 3	3 3	4 4	3 3	2 2	3 3	3 3	1 1	4 4	4 4	3 3
SF_OCD0011	SF_OCD0011A	SF_OCD0011C	SF_OCD0011B	1	2				4 4	4 4	1 1	4 4	1 1	1 3	3 3	2 4	3 3	2 2	3 3	3 3	1 3	4 4	4 4	3 3
SF_OCD0012	SF_OCD0012A	0	0	1	1				2 4	2 4	3 3	3 4	1 3	1 3	1 3	2 4	1 3	2 2	1 1	1 1	3 3	3 3	2 2	1 1
SF_OCD0013	SF_OCD0013B	0	0	2	1				2 4	4 4	1 3	3 4	1 3	1 3	1 3	2 2	1 3	2 4	1 3	1 3	3 3	3 4	2 4	1 3
SF_OCD0013	SF_OCD0013C	0	0	1	1				4 4	4 4	1 1	4 4	1 1	1 1	1 3	2 4	3 3	2 2	1 1	1 1	3 3	3 3	2 2	1 1
SF_OCD0013	SF_OCD0013A	SF_OCD0013C	SF_OCD0013B	1	2				4 4	4 4	1 1	4 4	1 1	1 1	1 3	2 2	1 3	2 2	1 1	1 1	3 3	3 3	2 2	1 1
SF_OCD0014	SF_OCD0014A	0	0	1	1				2 4	4 4	1 3	3 4	1 3	1 3	1 3	2 2	1 3	2 4	3 3	3 3	3 3	4 4	4 4	3 3
SF_OCD0015	SF_OCD0015A	0	0	1	2				4 4	2 4	1 3	3 4	1 3	1 1	1 1	2 2	1 1	2 2	3 3	3 3	3 3	4 4	4 4	3 3
SF_OCD0015	SF_OCD0015B	0	0	2	1				4 4	4 4	1 1	4 4	1 1	1 1	1 1	2 2	1 3	2 2	3 3	3 3	3 3	4 4	4 4	3 3
SF_OCD0015	SF_OCD0015E	0	0	2	1				4 4	2 4	1 3	3 4	1 3	1 1	1 1	2 2	1 1	2 2	3 3	3 3	3 3	4 4	4 4	3 3
SF_OCD0016	SF_OCD0016AB	0	0	1	1				4 4	2 4	1 3	3 4	1 3	1 1	1 1	2 2	1 1	2 2	1 1	1 1	3 3	4 4	4 4	3 3
SF_OCD0016	SF_OCD0016AD	0	0	1	1				2 4	2 4	3 3	3 3	3 3	1 3	1 3	2 2	1 3	2 4	3 3	3 3	3 3	4 4	4 4	3 3
SF_OCD0016	SF_OCD0016AF	0	0	1	1				4 4	4 4	1 1	4 4	1 1	1 3	1 3	2 4	3 3	2 2	3 3	3 3	1 3	4 4	4 4	3 3
SF_OCD0016	SF_OCD0016AI	0	0	1	1				4 4	2 4	1 3	3 4	1 3	1 1	1 1	2 2	1 3	2 2	3 3	3 3	3 3	4 4	4 4	3 3
SF_OCD0016	SF_OCD0016G	0	0	1	1				2 4	2 4	3 3	3 4	1 3	1 3	3 3	2 2	3 3	2 4	1 3	1 3	3 3	3 4	2 4	1 3
SF_OCD0016	SF_OCD0016I	0	0	1	1				2 2	4 4	3 3	3 3	3 3	3 3	3 3	2 2	3 3	4 4	3 3	3 3	3 3	4 4	4 4	3 3
SF_OCD0016	SF_OCD0016A	0	0	1	1				2 2	4 4	3 3	3 3	3 3	3 3	3 3	2 2	3 3	4 4	3 3	3 3	1 1	4 4	4 4	3 3
SF_OCD0016	SF_OCD0016AA	0	0	1	1				4 4	2 4	1 3	3 4	1 3	1 1	1 1	2 2	1 1	2 2	3 3	3 3	3 3	3 4	2 4	1 3
SF_OCD0016	SF_OCD0016AC	0	0	1	1				4 4	2 4	1 3	3 4	1 3	1 1	1 1	2 2	1 1	2 2	1 3	1 3	3 3	3 4	2 4	1 3
SF_OCD0016	SF_OCD0016AE	0	0	1	1				4 4	4 4	1 1	4 4	1 1	1 1	1 1	2 2	3 3	2 2	3 3	3 3	1 1	4 4	4 4	3 3
SF_OCD0016	SF_OCD0016AG	0	0	1	2				4 4	4 4	1 1	4 4	1 1	1 3	1 3	2 4	3 3	2 2	3 3	3 3	1 3	4 4	4 4	3 3
SF_OCD0016	SF_OCD0016AH	0	0	2	1				4 4	4 4	1 1	4 4	1 1	1 3	1 3	2 4	3 3	2 2	3 3	3 3	3 3	4 4	4 4	3 3
SF_OCD0016	SF_OCD0016AJ	0	0	1	2				0 0	4 4	3 3	3 3	1 3	1 3	1 3	2 4	1 3	2 2	1 3	1 3	3 3	3 4	2 4	1 3
SF_OCD0016	SF_OCD0016AL	0	0	1	2				0 0	4 4	1 3	3 4	1 3	1 3	1 3	2 4	3 3	2 2	3 3	3 3	0 0	4 4	4 4	3 3
SF_OCD0016	SF_OCD0016N	0	0	1	1				2 4	4 4	1 3	3 4	1 3	1 3	1 3	2 2	3 3	2 4	3 3	3 3	3 3	4 4	4 4	3 3
SF_OCD0016	SF_OCD0016P	0	0	1	1				2 4	2 4	3 3	3 4	1 3	1 3	3 3	2 2	3 3	2 4	3 3	3 3	3 3	4 4	4 4	3 3
SF_OCD0016	SF_OCD0016T	0	0	1	1				2 4	2 4	3 3	3 3	3 3	1 3	1 3	2 2	1 3	2 4	1 3	1 3	3 3	3 4	2 4	1 3
SF_OCD0016	SF_OCD0016Z	0	0	1	1				2 4	2 4	3 3	3 3	3 3	1 3	1 3	2 4	1 3	2 2	3 3	3 3	3 3	4 4	4 4	3 3
SF_OCD0016	SF_OCD0016D	0	0	1	1				2 2	4 4	3 3	3 3	3 3	3 3	3 3	2 4	3 3	2 4	3 3	3 3	3 3	4 4	4 4	3 3
SF_OCD0016	SF_OCD0016E	0	0	2	1				2 4	4 4	1 3	3 4	1 1	1 1	1 1	2 2	1 1	2 2	3 3	3 3	3 3	4 4	4 4	3 3
SF_OCD0016	SF_OCD0016F	0	0	1	2				2 4	4 4	1 3	3 4	1 3	1 3	1 3	2 2	3 3	2 4	3 3	3 3	1 3	4 4	4 4	3 3
SF_OCD0016	SF_OCD0016H	0	0	1	1				4 4	2 4	1 3	4 4	1 1	1 1	1 3	2 2	3 3	2 2	1 3	1 3	0 0	3 4	2 4	1 3
SF_OCD0016	SF_OCD0016J	0	0	2	1				2 2	4 4	3 3	3 3	3 3	3 3	3 3	2 2	3 3	4 4	1 3	1 3	3 3	3 4	2 4	1 3
SF_OCD0016	SF_OCD0016K	0	0	1	1				4 4	2 4	1 3	3 4	1 3	1 1	1 1	2 2	1 3	2 2	1 1	1 1	3 3	3 3	2 2	1 1
SF_OCD0016	SF_OCD0016U	0	0	2	1				2 2	4 4	3 3	3 3	1 3	1 3	1 3	2 4	1 3	2 2	3 3	3 3	3 3	4 4	4 4	3 3
SF_OCD0016	SF_OCD0016V	0	0	2	1				2 4	4 4	1 3	3 4	1 3	1 3	1 3	2 4	1 3	2 2	3 3	3 3	3 3	4 4	4 4	3 3
SF_OCD0016	SF_OCD0016W	0	0	1	1				2 4	4 4	1 3	3 4	1 3	1 3	1 3	2 2	1 3	2 4	3 3	3 3	3 3	4 4	4 4	3 3
SF_OCD0016	SF_OCD0016Y	0	0	1	2				2 2	4 4	3 3	3 3	1 3	1 3	1 3	2 4	1 3	2 2	3 3	3 3	0 0	4 4	4 4	3 3
SF_OCD0016	SF_OCD0016S	SF_OCD0016K	SF_OCD0016J	1	2				2 4	4 4	1 3	3 4	1 3	1 3	1 3	2 2	3 3	2 4	1 1	1 1	3 3	3 3	2 2	1 1
SF_OCD0017	SF_OCD0017A	0	0	1	1				2 4	4 4	1 3	3 4	1 3	1 3	1 3	2 2	1 3	2 4	3 3	3 3	3 3	4 4	4 4	3 3
SF_OCD0018	SF_OCD0018B	0	0	2	1				4 4	2 4	1 3	4 4	1 1	1 1	1 3	2 2	3 3	2 2	3 3	3 3	1 1	4 4	4 4	3 3
SF_OCD0018	SF_OCD0018C	0	0	1	1				2 4	2 4	3 3	3 3	1 3	1 3	1 3	2 4	1 3	2 2	1 1	1 1	3 3	3 3	2 2	1 1
SF_OCD0018	SF_OCD0018A	SF_OCD0018C	SF_OCD0018B	1	2				4 4	2 2	3 3	3 4	1 1	1 1	1 3	2 2	1 3	2 2	3 3	3 3	1 1	4 4	4 4	3 3
SF_OCD0020	SF_OCD0020B	0	0	2	1				2 4	4 4	1 3	3 4	1 3	1 1	1 1	2 2	1 3	2 2	3 3	3 3	3 3	4 4	4 4	3 3
SF_OCD0020	SF_OCD0020C	0	0	1	1				4 4	4 4	1 1	4 4	1 3	1 3	1 3	2 2	1 3	2 4	3 3	3 3	3 3	4 4	4 4	3 3
SF_OCD0020	SF_OCD0020A	SF_OCD0020C	SF_OCD0020B	1	2				4 4	4 4	1 1	4 4	1 1	1 1	1 1	2 2	1 1	2 2	3 3	3 3	3 3	4 4	4 4	3 3
SF_OCD0021	SF_OCD0021B	0	0	2	1				2 4	4 4	1 3	3 4	1 1	1 3	1 3	2 2	3 3	2 4	1 1	1 1	3 3	3 3	2 2	1 1
SF_OCD0021	SF_OCD0021D	0	0	1	1				2 4	4 4	1 3	3 4	1 3	1 3	1 3	2 4	3 3	2 2	3 3	3 3	3 3	4 4	4 4	3 3
SF_OCD0021	SF_OCD0021A	SF_OCD0021D	SF_OCD0021B	1	2				4 4	4 4	1 1	4 4	1 1	1 1	1 1	2 2	3 3	2 2	1 3	1 3	3 3	3 4	2 4	1 3
SF_OCD0022	SF_OCD0022E	0	0	1	1				4 4	4 4	1 1	4 4	1 3	1 3	1 3	2 2	1 3	2 2	1 3	1 3	3 3	3 4	2 4	1 3
SF_OCD0022	SF_OCD0022H	0	0	1	1				4 4	4 4	1 1	4 4	1 3	1 3	1 3	2 4	3 3	2 2	1 3	1 3	3 3	3 4	2 4	1 3
SF_OCD0022	SF_OCD0022K	0	0	1	1				4 4	4 4	1 1	4 4	1 1	1 1	1 1	2 4	3 3	2 2	1 1	1 1	3 3	3 3	2 2	1 1
SF_OCD0022	SF_OCD0022B	0	0	2	1				4 4	2 4	1 3	3 4	1 3	1 3	1 3	2 4	1 3	2 2	1 3	1 3	3 3	3 4	2 4	1 3
SF_OCD0022	SF_OCD0022C	0	0	1	1				2 4	4 4	1 3	3 4	1 3	1 3	1 3	2 4	1 3	2 2	3 3	3 3	3 3	4 4	4 4	3 3
SF_OCD0022	SF_OCD0022D	0	0	1	1				4 4	2 2	3 3	3 4	1 3	1 3	3 3	2 2	3 3	2 4	3 3	3 3	3 3	4 4	4 4	3 3
SF_OCD0022	SF_OCD0022A	SF_OCD0022C	SF_OCD0022B	1	2				4 4	4 4	1 1	4 4	1 1	1 1	1 1	2 2	1 1	2 2	1 1	1 1	3 3	3 3	2 2	1 1
SF_OCD0023	SF_OCD0023A	0	0	1	1				2 4	4 4	1 3	3 4	1 3	1 1	1 1	2 2	1 1	2 2	1 3	1 3	3 3	3 4	2 4	1 3
SF_OCD0023	SF_OCD0023E	0	0	1	1				0 0	4 4	1 3	0 0	1 3	1 1	1 1	2 2	1 3	2 2	1 1	1 1	3 3	3 3	2 2	1 1
SF_OCD0023	SF_OCD0023B	0	0	1	1				2 4	4 4	1 3	3 4	1 3	1 1	1 1	2 2	1 3	2 2	1 1	1 1	0 0	3 3	2 2	1 1
SF_OCD0025	SF_OCD0025A	0	0	1	1				2 4	2 4	3 3	3 4	3 3	1 3	1 3	2 4	1 3	2 2	3 3	3 3	3 3	4 4	4 4	3 3
SF_OCD0026	SF_OCD0026D	0	0	1	1				4 4	2 2	3 3	3 3	3 3	1 3	1 3	2 4	1 3	2 2	3 3	3 3	3 3	4 4	4 4	3 3
SF_OCD0026	SF_OCD0026H	0	0	1	1				2 4	4 4	1 3	3 4	1 3	1 3	1 3	2 4	1 3	2 2	3 3	3 3	3 3	4 4	4 4	3 3
SF_OCD0026	SF_OCD0026K	0	0	1	1				4 4	2 2	3 3	3 3	3 3	1 1	1 1	2 2	1 1	2 2	3 3	3 3	1 3	4 4	4 4	3 3
SF_OCD0026	SF_OCD0026L	0	0	1	1				2 4	2 4	3 3	3 3	3 3	1 3	1 3	2 4	1 3	2 2	3 3	3 3	3 3	4 4	4 4	3 3
SF_OCD0026	SF_OCD0026N	0	0	1	1				4 4	2 4	1 3	3 4	3 3	1 3	1 3	2 4	1 3	2 2	1 3	1 3	1 3	3 4	2 4	1 3
SF_OCD0026	SF_OCD0026B	0	0	2	1				2 4	2 4	3 3	3 3	3 3	1 3	1 3	2 4	1 3	2 2	3 3	3 3	1 3	4 4	4 4	3 3
SF_OCD0026	SF_OCD0026C	0	0	1	1				4 4	2 4	1 3	3 4	1 3	1 3	1 3	2 4	1 3	2 2	3 3	3 3	1 1	4 4	4 4	3 3
SF_OCD0026	SF_OCD0026E	0	0	1	1				2 4	2 4	3 3	3 3	3 3	3 3	3 3	4 4	3 3	2 2	3 3	3 3	1 1	4 4	4 4	3 3
SF_OCD0026	SF_OCD0026G	0	0	1	1				2 4	4 4	1 3	3 4	1 3	1 3	1 3	2 4	1 3	2 2	3 3	3 3	1 1	4 4	4 4	3 3
SF_OCD0026	SF_OCD0026A	SF_OCD0026C	SF_OCD0026B	1	2				4 4	2 4	1 3	3 4	1 3	1 1	1 1	2 2	1 1	2 2	3 3	3 3	1 3	4 4	4 4	3 3
SF_OCD0033	SF_OCD0033F	0	0	1	1				4 4	4 4	1 1	4 4	1 1	1 3	1 3	2 4	3 3	2 2	1 3	1 3	3 3	3 4	2 4	1 3
SF_OCD0033	SF_OCD0033G	0	0	1	1				4 4	2 4	1 3	3 4	1 3	1 1	1 1	2 2	3 3	2 2	1 1	1 1	3 3	3 3	2 2	1 1
SF_OCD0033	SF_OCD0033B	0	0	2	1				4 4	4 4	1 1	4 4	1 1	1 3	1 3	2 4	3 3	2 2	1 1	1 1	3 3	3 3	2 2	1 1
SF_OCD0033	SF_OCD0033C	0	0	1	1				4 4	4 4	1 1	4 4	1 1	1 3	1 3	2 4	3 3	2 2	3 3	3 3	3 3	4 4	4 4	3 3
SF_OCD0033	SF_OCD0033E	0	0	1	1				4 4	4 4	1 1	4 4	1 1	1 3	1 3	2 4	3 3	2 2	1 3	1 3	3 3	3 4	2 4	1 3
SF_OCD0033	SF_OCD0033H	0	0	1	1				4 4	4 4	1 1	4 4	1 1	1 1	1 1	2 2	3 3	2 2	1 3	1 3	3 3	3 4	2 4	1 3
SF_OCD0033	SF_OCD0033A	SF_OCD0033C	SF_OCD0033B	1	2				4 4	4 4	1 1	4 4	1 1	3 3	3 3	4 4	3 3	2 2	1 1	1 1	0 0	3 3	2 2	1 1
SF_OCD0034	SF_OCD0034B	0	0	1	1				4 4	2 2	3 3	3 3	3 3	1 3	3 3	2 4	3 3	2 2	1 1	1 1	0 0	3 3	2 2	1 1
SF_OCD0037	SF_OCD0037B	0	0	2	1				2 4	2 4	3 3	3 3	3 3	1 3	1 3	2 2	1 3	2 4	3 3	3 3	3 3	4 4	4 4	3 3
SF_OCD0037	SF_OCD0037C	0	0	1	1				4 4	2 2	3 3	3 3	1 3	1 1	1 1	2 2	1 1	2 2	3 3	3 3	0 0	4 4	4 4	3 3
SF_OCD0037	SF_OCD0037D	0	0	1	1				2 2	4 4	3 3	3 3	3 3	3 3	3 3	2 2	3 3	4 4	3 3	3 3	0 0	4 4	4 4	3 3
SF_OCD0037	SF_OCD0037A	SF_OCD0037C	SF_OCD0037B	1	2				4 4	2 2	3 3	3 4	1 3	1 1	1 3	2 2	1 3	2 2	3 3	3 3	3 3	4 4	4 4	3 3
SF_OCD0039	SF_OCD0039B	0	0	2	1				4 4	2 4	1 3	3 4	1 3	1 1	1 1	2 2	1 3	2 2	1 1	1 1	0 0	3 3	2 2	1 1
SF_OCD0039	SF_OCD0039C	0	0	1	1				2 4	4 4	1 3	3 4	1 3	1 1	1 1	2 2	3 3	2 4	3 3	3 3	0 0	4 4	4 4	3 3
SF_OCD0039	SF_OCD0039A	SF_OCD0039C	SF_OCD0039B	1	2				2 4	2 4	3 3	3 3	3 3	1 1	1 1	2 2	1 3	2 4	1 3	1 3	3 3	3 4	2 4	1 3
SF_OCD0040	SF_OCD0040A	0	0	1	1				2 2	4 4	3 3	3 3	1 3	1 1	1 1	2 2	1 3	2 2	3 3	3 3	0 0	4 4	4 4	3 3
SF_OCD0044	SF_OCD0044A	0	0	1	1				4 4	4 4	1 1	4 4	1 1	1 1	1 1	2 2	1 3	2 2	1 3	1 3	0 0	3 4	2 4	1 3
SF_OCD0045	SF_OCD0045A	0	0	1	1				2 4	2 4	3 3	3 4	1 3	1 3	3 3	2 4	3 3	2 2	1 1	1 1	0 0	3 3	2 2	1 1
SF_OCD0048	SF_OCD0048A	0	0	1	1				2 4	4 4	1 3	3 4	1 3	1 3	1 3	2 2	3 3	2 4	1 1	1 1	3 3	3 3	2 2	1 1
SF_OCD0049	SF_OCD0049A	0	0	1	1				2 4	4 4	1 3	3 4	3 3	3 3	3 3	2 4	3 3	2 4	1 1	1 1	0 0	3 3	2 2	1 1
SF_OCD0052	SF_OCD0052A	0	0	1	1				4 4	4 4	1 1	4 4	1 1	1 1	1 1	2 4	3 3	2 2	1 1	1 1	3 3	3 3	2 2	1 1
SF_OCD0501	SF_OCD0501A	0	0	1	1				2 4	4 4	1 3	3 4	1 3	3 3	3 3	2 4	3 3	2 4	3 3	3 3	3 3	4 4	4 4	3 3
SF_OCD0502	SF_OCD0502A	0	0	1	1				2 4	2 4	3 3	3 3	3 3	1 3	1 3	2 2	1 3	2 4	3 3	3 3	1 1	4 4	4 4	3 3
SF_OCD0503	SF_OCD0503A	0	0	1	1				2 4	4 4	1 3	3 4	1 3	3 3	3 3	4 4	3 3	2 2	3 3	3 3	3 3	4 4	4 4	3 3
SF_OCD0504	SF_OCD0504B	0	0	2	1				2 4	4 4	1 3	3 4	1 3	1 3	1 3	2 2	1 3	2 2	1 1	1 1	3 3	3 3	2 2	1 1
SF_OCD0504	SF_OCD0504C	0	0	1	1				2 4	4 4	1 3	3 4	1 3	1 3	1 3	2 2	1 3	2 4	3 3	3 3	3 3	4 4	4 4	3 3
SF_OCD0504	SF_OCD0504A	SF_OCD0504C	SF_OCD0504B	1	2				2 4	4 4	1 3	3 4	1 3	1 3	1 3	2 2	1 3	2 4	1 1	1 1	3 3	3 3	2 2	1 1
SF_OCD0505	SF_OCD0505B	0	0	2	1				4 4	2 4	1 3	3 4	1 3	1 1	1 1	2 2	3 3	2 2	1 1	1 1	3 3	3 3	2 2	1 1
SF_OCD0505	SF_OCD0505C	0	0	1	1				4 4	4 4	1 1	4 4	1 1	1 3	1 3	2 4	1 3	2 2	3 3	3 3	1 1	4 4	4 4	3 3
SF_OCD0505	SF_OCD0505A	SF_OCD0505C	SF_OCD0505B	1	2				4 4	2 4	1 3	3 4	1 3	1 3	1 3	2 4	3 3	2 2	1 1	1 1	3 3	3 3	2 2	1 1
SF_OCD0506	SF_OCD0506B	0	0	2	1				2 2	4 4	3 3	3 3	3 3	3 3	3 3	4 4	3 3	2 2	1 3	1 3	3 3	3 4	2 4	1 3
SF_OCD0506	SF_OCD0506C	0	0	1	1				4 4	2 4	1 3	3 4	1 3	1 3	1 3	2 4	1 3	2 2	3 3	3 3	3 3	4 4	4 4	3 3
SF_OCD0506	SF_OCD0506A	SF_OCD0506C	SF_OCD0506B	1	2				2 4	4 4	1 3	3 4	1 3	1 3	1 3	2 4	1 3	2 2	1 3	1 3	3 3	3 4	2 4	1 3
SF_OCD0507	SF_OCD0507A	0	0	1	1				2 4	2 4	3 3	3 3	3 3	1 3	3 3	2 4	3 3	2 2	1 1	1 1	3 3	3 4	2 4	1 3
SF_OCD0509	SF_OCD0509A	0	0	1	1				4 4	4 4	1 1	4 4	1 1	1 1	1 1	2 2	1 1	2 2	1 1	1 1	3 3	3 3	2 2	1 1
SF_OCD0510	SF_OCD0510B	0	0	2	1				4 4	2 2	3 3	3 3	3 3	1 1	1 1	2 2	1 1	2 2	3 3	3 3	3 3	4 4	4 4	3 3
SF_OCD0510	SF_OCD0510C	0	0	1	1				4 4	4 4	1 1	4 4	1 1	1 3	1 3	2 4	1 3	2 2	3 3	3 3	3 3	4 4	4 4	3 3
SF_OCD0510	SF_OCD0510A	SF_OCD0510C	SF_OCD0510B	1	2				4 4	2 4	1 3	3 4	1 3	1 1	1 1	2 2	1 1	2 2	3 3	3 3	3 3	4 4	4 4	3 3
SF_OCD0514	SF_OCD0514A	0	0	1	1				4 4	2 4	1 3	3 4	1 3	1 3	1 1	2 2	1 3	2 2	1 3	3 3	3 3	4 4	4 4	3 3
SF_OCD0515	SF_OCD0515A	0	0	1	1				2 4	4 4	1 3	3 4	1 3	1 3	1 3	2 4	3 3	2 2	1 3	1 3	3 3	3 4	2 4	1 3
SF_OCD0516	SF_OCD0516A	0	0	1	1				4 4	2 2	3 3	3 3	3 3	1 3	1 3	2 2	1 3	2 2	1 1	1 1	3 3	3 3	2 2	1 1
SF_OCD0517	SF_OCD0517B	0	0	2	1				4 4	4 4	1 1	4 4	1 3	1 1	1 1	2 2	1 3	2 2	3 3	3 3	3 3	4 4	4 4	3 3
SF_OCD0517	SF_OCD0517C	0	0	1	1				4 4	2 4	1 3	3 4	1 3	1 3	1 3	2 2	3 3	2 4	3 3	3 3	3 3	4 4	4 4	3 3
SF_OCD0517	SF_OCD0517A	SF_OCD0517C	SF_OCD0517B	1	2				4 4	2 4	1 3	3 4	3 3	1 1	1 1	2 2	3 3	2 2	3 3	3 3	3 3	4 4	4 4	3 3
SF_OCD0518	SF_OCD0518B	0	0	2	1				4 4	4 4	1 1	4 4	1 1	1 1	1 1	2 2	1 3	2 2	1 3	1 3	3 3	4 4	4 4	3 3
SF_OCD0518	SF_OCD0518C	0	0	1	1				4 4	2 4	1 3	3 4	1 3	1 3	1 3	2 4	1 3	2 2	1 3	1 3	3 3	4 4	4 4	3 3
SF_OCD0518	SF_OCD0518D	0	0	1	1				4 4	2 4	1 3	3 4	1 3	1 3	1 3	2 4	1 3	2 2	1 3	1 3	3 3	4 4	4 4	3 3
SF_OCD0518	SF_OCD0518E	0	0	1	1				4 4	2 4	1 3	3 4	1 3	1 3	1 3	2 4	1 3	2 2	1 3	1 3	3 3	4 4	4 4	3 3
SF_OCD0518	SF_OCD0518A	SF_OCD0518C	SF_OCD0518B	1	2				4 4	4 4	1 1	4 4	1 1	1 1	1 1	2 2	3 3	2 2	1 3	1 3	3 3	4 4	4 4	3 3
SF_OCD0522	SF_OCD0522A	0	0	1	1				4 4	2 2	3 3	3 3	3 3	1 1	1 1	2 2	1 3	2 2	1 3	1 3	0 0	3 4	2 4	1 3
SF_OCD0523	SF_OCD0523B	0	0	2	1				2 4	2 4	3 3	3 4	1 3	1 3	3 3	2 4	3 3	2 2	1 3	1 3	3 3	3 4	2 4	1 3
SF_OCD0523	SF_OCD0523C	0	0	1	1				2 4	2 4	3 3	3 4	1 3	1 3	3 3	2 4	3 3	2 2	3 3	3 3	3 3	4 4	4 4	3 3
SF_OCD0523	SF_OCD0523A	SF_OCD0523C	SF_OCD0523B	1	2				2 4	2 4	3 3	3 4	1 3	1 3	3 3	2 4	3 3	2 2	3 3	3 3	3 3	4 4	4 4	3 3
SF_OCD0524	SF_OCD0524B	0	0	2	1				2 4	4 4	1 3	3 4	1 3	1 3	1 3	2 2	1 3	2 2	1 3	1 3	3 3	3 4	2 4	1 3
SF_OCD0524	SF_OCD0524C	0	0	1	1				4 4	2 2	3 3	3 3	1 3	1 1	1 3	2 2	1 3	2 2	1 1	1 1	3 3	3 3	2 2	1 1
SF_OCD0524	SF_OCD0524A	SF_OCD0524C	SF_OCD0524B	1	2				4 4	2 4	1 3	3 4	1 1	1 1	1 1	2 2	1 1	2 2	1 1	1 1	3 3	3 3	2 2	1 1
SF_OCD0525	SF_OCD0525A	0	0	1	1				2 4	2 4	3 3	3 3	3 3	1 1	1 1	2 2	3 3	2 2	3 3	3 3	3 3	4 4	4 4	3 3
SF_OCD0526	SF_OCD0526A	0	0	1	1				4 4	2 4	1 3	4 4	1 1	1 1	1 3	2 2	3 3	2 2	3 3	3 3	3 3	4 4	4 4	3 3
SF_OCD0527	SF_OCD0527A	0	0	1	1				4 4	2 4	1 3	4 4	1 3	1 1	1 3	2 2	1 3	2 2	3 3	3 3	3 3	4 4	4 4	3 3
SF_OCD0529	SF_OCD0529A	0	0	1	1				4 4	2 4	1 3	3 4	1 3	3 3	3 3	4 4	3 3	2 2	3 3	3 3	3 3	4 4	4 4	3 3
SF_OCD0530	SF_OCD0530A	0	0	1	1				4 4	2 4	1 3	4 4	1 3	1 3	3 3	2 2	3 3	2 4	3 3	3 3	3 3	4 4	4 4	3 3
SF_OCD0532	SF_OCD0532B	0	0	2	1				4 4	2 4	1 3	3 4	1 1	1 1	1 1	2 2	1 1	2 2	3 3	3 3	3 3	4 4	4 4	3 3
SF_OCD0532	SF_OCD0532C	0	0	1	1				2 4	2 4	3 3	3 3	3 3	1 3	1 3	2 2	3 3	2 4	1 1	1 1	0 0	3 3	2 2	1 1
SF_OCD0532	SF_OCD0532A	SF_OCD0532C	SF_OCD0532B	1	2				2 4	4 4	1 3	3 4	1 3	1 3	1 3	2 2	1 3	2 4	1 3	1 3	3 3	3 4	2 4	1 3
SF_OCD0533	SF_OCD0533A	0	0	1	2				4 4	2 4	1 3	4 4	1 1	3 3	3 3	2 4	3 3	2 2	3 3	3 3	3 3	4 4	4 4	3 3
SF_OCD0542	SF_OCD0542B	0	0	2	1				4 4	2 2	3 3	3 4	1 3	1 1	1 1	2 4	3 3	2 4	1 3	1 3	3 3	3 4	2 4	1 3
SF_OCD0542	SF_OCD0542C	0	0	1	1				4 4	4 4	1 1	4 4	1 1	1 1	1 1	2 2	1 1	2 2	3 3	3 3	3 3	4 4	4 4	3 3
SF_OCD0542	SF_OCD0542A	SF_OCD0542C	SF_OCD0542B	1	2				4 4	2 4	1 3	3 4	1 3	1 1	1 1	2 2	1 3	2 2	1 1	1 1	3 3	3 3	2 2	1 1
SF_OCD0543	SF_OCD0543B	0	0	2	1				2 4	4 4	1 3	3 4	1 3	1 3	1 3	2 4	3 3	2 2	3 3	3 3	3 3	4 4	4 4	3 3
SF_OCD0543	SF_OCD0543C	0	0	1	1				2 4	4 4	1 3	3 4	1 3	1 3	1 3	4 4	3 3	2 2	3 3	3 3	3 3	4 4	4 4	3 3
SF_OCD0543	SF_OCD0543A	SF_OCD0543C	SF_OCD0543B	1	2				0 0	4 4	1 3	3 4	1 3	1 3	1 3	4 4	3 3	2 2	3 3	3 3	3 3	4 4	4 4	3 3
SF_OCD0546	SF_OCD0546B	0	0	2	1				2 4	4 4	1 3	3 4	1 3	1 3	1 3	2 2	3 3	2 4	3 3	3 3	3 3	3 4	2 4	1 3
SF_OCD0546	SF_OCD0546C	0	0	1	1				2 4	4 4	1 3	3 4	1 3	1 3	1 3	2 4	3 3	2 2	3 3	3 3	3 3	4 4	4 4	3 3
SF_OCD0546	SF_OCD0546A	SF_OCD0546C	SF_OCD0546B	1	2				2 4	4 4	1 3	3 4	1 3	1 3	1 3	2 4	3 3	2 2	3 3	3 3	0 0	3 3	2 2	1 1
SF_OCD0549	SF_OCD0549A	0	0	1	1				2 4	4 4	1 3	3 4	1 3	1 1	1 1	2 2	1 1	2 2	1 3	1 3	3 3	4 4	4 4	3 3
SF_OCD0550	SF_OCD0550B	0	0	2	1				4 4	2 2	3 3	3 3	3 3	1 3	1 3	2 4	1 3	2 2	1 3	1 3	3 3	3 4	2 4	1 3
SF_OCD0550	SF_OCD0550C	0	0	1	1				4 4	2 4	1 3	3 4	1 3	1 1	1 1	2 2	1 1	2 2	3 3	3 3	3 3	4 4	4 4	3 3
SF_OCD0550	SF_OCD0550A	SF_OCD0550C	SF_OCD0550B	1	2				0 0	2 4	0 0	0 0	0 0	1 1	1 1	2 2	0 0	2 2	1 1	1 1	3 3	3 3	2 2	1 1
SF_OCD0552	SF_OCD0552A	0	0	1	1				2 4	4 4	1 3	3 4	3 3	3 3	3 3	2 4	3 3	2 4	3 3	3 3	1 3	4 4	4 4	3 3
SF_OCD0554	SF_OCD0554A	0	0	1	1				4 4	2 4	1 3	3 4	1 3	1 3	1 3	2 2	3 3	2 4	3 3	3 3	0 0	4 4	4 4	3 3
SF_OCD0555	SF_OCD0555A	0	0	1	1				2 4	4 4	1 3	3 4	1 3	1 3	1 3	2 2	1 3	2 4	1 3	1 3	3 3	4 4	4 4	3 3
SF_OCD0557	SF_OCD0557D	0	0	1	1				2 4	4 4	1 3	3 4	1 3	1 3	1 3	2 2	3 3	2 4	3 3	3 3	3 3	4 4	4 4	3 3
SF_OCD0557	SF_OCD0557H	0	0	1	1				2 2	4 4	3 3	3 3	3 3	3 3	3 3	2 2	3 3	4 4	3 3	3 3	3 3	4 4	4 4	3 3
SF_OCD0557	SF_OCD0557J	0	0	1	1				2 4	4 4	1 3	3 4	1 3	1 3	1 3	2 4	3 3	2 2	3 3	3 3	1 3	4 4	4 4	3 3
SF_OCD0557	SF_OCD0557A	0	0	2	2				4 4	4 4	1 1	4 4	1 1	3 3	3 3	4 4	3 3	2 2	3 3	3 3	3 3	4 4	4 4	3 3
SF_OCD0557	SF_OCD0557B	0	0	2	1				4 4	4 4	1 1	4 4	1 1	1 3	1 3	2 4	3 3	2 2	3 3	3 3	0 0	4 4	0 0	3 3
SF_OCD0557	SF_OCD0557C	0	0	1	1				2 4	4 4	1 3	3 4	1 3	3 3	3 3	2 4	3 3	2 4	3 3	3 3	3 3	4 4	4 4	3 3
SF_OCD0557	SF_OCD0557F	0	0	1	1				2 4	4 4	1 3	3 4	3 3	1 3	1 3	2 2	1 3	2 4	3 3	3 3	3 3	4 4	4 4	3 3
SF_OCD0557	SF_OCD0557E	SF_OCD0557C	SF_OCD0557B	1	2				4 4	4 4	1 1	4 4	1 1	3 3	3 3	4 4	3 3	2 2	3 3	3 3	3 3	4 4	4 4	3 3
SF_OCD0557	SF_OCD0557G	SF_OCD0557F	SF_OCD0557A	1	2				4 4	4 4	1 1	4 4	1 3	3 3	3 3	2 4	3 3	2 4	3 3	3 3	3 3	4 4	4 4	3 3
SF_OCD0558	SF_OCD0558O	0	0	1	1				4 4	4 4	1 1	4 4	1 1	1 3	1 3	2 4	1 3	2 2	3 3	3 3	3 3	3 4	2 4	1 3
SF_OCD0558	SF_OCD0558P	0	0	1	1				4 4	2 4	1 3	3 4	1 3	1 1	1 1	2 2	1 1	2 2	1 3	1 3	3 3	4 4	4 4	3 3
SF_OCD0558	SF_OCD0558L	0	0	1	1				4 4	2 4	1 3	3 4	1 3	1 3	1 3	2 2	1 3	2 4	3 3	3 3	3 3	3 4	2 4	1 3
SF_OCD0558	SF_OCD0558M	0	0	1	1				4 4	2 4	1 3	3 4	1 3	1 3	1 3	2 4	1 3	2 2	3 3	3 3	3 3	4 4	4 4	3 3
SF_OCD0558	SF_OCD0558F	0	0	1	1				4 4	2 2	3 3	3 3	3 3	1 3	1 3	2 2	1 3	2 4	1 1	1 1	3 3	4 4	4 4	3 3
SF_OCD0558	SF_OCD0558G	0	0	1	1				2 4	4 4	1 3	3 4	1 3	1 3	1 3	2 2	1 3	2 2	3 3	3 3	3 3	4 4	4 4	3 3
SF_OCD0558	SF_OCD0558B	0	0	2	1				2 4	2 4	3 3	3 3	3 3	1 3	1 3	2 2	1 3	2 4	1 3	1 3	3 3	4 4	4 4	3 3
SF_OCD0558	SF_OCD0558C	0	0	1	1				4 4	2 4	1 3	3 4	1 3	1 3	1 3	2 2	1 3	2 4	3 3	3 3	3 3	4 4	4 4	3 3
SF_OCD0558	SF_OCD0558D	0	0	1	1				4 4	2 4	1 3	3 4	1 3	1 3	1 3	2 2	1 3	2 4	3 3	3 3	3 3	4 4	4 4	3 3
SF_OCD0558	SF_OCD0558I	0	0	2	1				4 4	4 4	1 1	4 4	1 1	1 1	1 1	2 4	3 3	2 2	1 3	1 3	3 3	3 4	2 4	1 3
SF_OCD0558	SF_OCD0558A	SF_OCD0558C	SF_OCD0558B	1	2				2 4	4 4	1 3	3 4	1 3	1 3	1 3	2 2	1 3	2 4	3 3	3 3	3 3	4 4	4 4	3 3
SF_OCD0558	SF_OCD0558J	SF_OCD0558C	SF_OCD0558I	1	2				4 4	2 4	1 3	3 4	1 3	1 1	1 1	2 2	1 3	2 2	1 3	1 3	3 3	3 4	2 4	1 3
SF_OCD0558	SF_OCD0558K	SF_OCD0558C	SF_OCD0558I	1	1				4 4	2 4	1 3	3 4	1 3	1 1	1 1	2 4	1 3	2 2	3 3	3 3	0 0	4 4	4 4	3 3
SF_OCD0559	SF_OCD0559A	0	0	1	1				4 4	4 4	1 1	4 4	1 1	1 3	1 3	2 4	1 3	2 2	3 3	3 3	0 0	4 4	4 4	3 3
SF_OCD0560	SF_OCD0560A	0	0	1	1				2 4	2 4	3 3	3 3	3 3	1 3	1 3	2 2	1 3	2 4	3 3	3 3	0 0	4 4	4 4	3 3
SF_OCD0561	SF_OCD0561A	0	0	1	1				4 4	4 4	1 1	4 4	1 3	1 3	1 3	2 2	1 3	2 4	3 3	3 3	0 0	4 4	4 4	3 3
SF_OCD0562	SF_OCD0562D	0	0	1	1				2 4	4 4	1 3	3 4	3 3	3 3	3 3	2 4	3 3	2 4	3 3	3 3	3 3	4 4	4 4	3 3
SF_OCD0562	SF_OCD0562G	0	0	1	1				4 4	2 2	3 3	3 3	3 3	1 1	3 3	2 2	3 3	2 2	3 3	3 3	3 3	4 4	4 4	3 3
SF_OCD0562	SF_OCD0562GG	0	0	1	1				4 4	2 4	1 3	3 4	1 3	1 1	1 3	2 2	1 3	2 2	1 3	1 3	3 3	3 4	2 4	1 3
SF_OCD0562	SF_OCD0562B	0	0	2	1				4 4	2 4	1 3	3 4	3 3	1 3	3 3	2 2	3 3	2 4	3 3	3 3	0 0	4 4	4 4	3 3
SF_OCD0562	SF_OCD0562C	0	0	1	1				2 4	2 4	3 3	3 3	3 3	3 3	3 3	4 4	3 3	2 2	3 3	3 3	3 3	4 4	4 4	3 3
SF_OCD0562	SF_OCD0562E	0	0	1	1				4 4	2 2	3 3	3 3	3 3	1 3	3 3	2 4	3 3	2 2	3 3	3 3	0 0	4 4	4 4	3 3
SF_OCD0562	SF_OCD0562A	SF_OCD0562C	SF_OCD0562B	1	2				2 4	4 4	1 3	3 4	3 3	3 3	3 3	2 4	3 3	2 4	3 3	3 3	0 0	4 4	4 4	3 3
SF_OCD0563	SF_OCD0563A	0	0	1	1				2 2	4 4	3 3	3 3	3 3	3 3	3 3	2 4	3 3	2 4	3 3	3 3	0 0	4 4	4 4	3 3
SF_OCD0580	SF_OCD0580A	0	0	1	1				2 4	2 4	3 3	3 3	1 3	1 3	1 3	2 4	1 3	2 2	3 3	3 3	0 0	4 4	4 4	3 3
SF_OCD0582	SF_OCD0582A	0	0	1	1				4 4	2 4	1 3	4 4	1 1	1 1	1 3	2 2	1 3	2 2	3 3	3 3	3 3	4 4	4 4	3 3
SF_OCD0591	SF_OCD0591B	0	0	2	1				4 4	4 4	1 1	4 4	1 1	1 3	1 3	2 4	3 3	2 2	3 3	3 3	3 3	3 4	2 4	1 3
SF_OCD0591	SF_OCD0591C	0	0	1	1				2 4	4 4	1 3	3 4	1 3	1 3	1 3	2 4	3 3	2 2	3 3	3 3	0 0	4 4	4 4	3 3
SF_OCD0591	SF_OCD0591A	SF_OCD0591C	SF_OCD0591B	1	2				4 4	4 4	1 1	4 4	1 1	1 1	1 1	2 2	1 3	2 2	3 3	3 3	0 0	3 3	2 2	1 1
SF_OCD0593	SF_OCD0593B	0	0	2	1				2 4	4 4	1 3	3 4	1 3	1 3	1 3	2 4	1 3	2 4	3 3	3 3	3 3	4 4	4 4	3 3
SF_OCD0593	SF_OCD0593C	0	0	1	1				2 4	4 4	1 3	3 4	1 3	1 3	1 3	2 4	1 3	2 2	1 1	1 1	0 0	3 3	2 2	1 1
SF_OCD0593	SF_OCD0593A	SF_OCD0593C	SF_OCD0593B	1	2				2 4	4 4	1 3	3 4	1 3	1 3	1 3	2 4	1 3	2 2	1 3	1 3	3 3	3 4	2 4	1 3
SF_OCD0594	SF_OCD0594A	0	0	1	1				2 2	4 4	3 3	3 3	3 3	3 3	3 3	2 4	3 3	2 4	1 1	1 1	0 0	3 4	2 4	1 3
SF_OCD0597	SF_OCD0597A	0	0	1	1				2 4	2 4	3 3	3 3	3 3	1 3	1 3	2 4	3 3	2 2	1 1	1 1	3 3	3 3	2 2	1 1
Toronto_1	2	0	0	2	2				4 4	2 4	1 3	3 4	1 3	1 3	1 3	2 4	1 3	2 2	1 3	1 3	3 3	3 4	2 4	1 3
Toronto_1	1	0	0	1	0				4 4	2 4	1 3	3 4	1 3	1 3	1 3	2 4	1 3	2 2	1 1	1 1	3 3	3 3	2 2	1 1
Toronto_1	3	1	2	2	2				4 4	2 2	3 3	3 3	3 3	1 3	1 3	2 4	1 3	2 2	1 1	1 1	3 3	3 3	2 2	1 1
Toronto_10	2	0	0	2	1				2 4	4 4	1 3	3 4	1 3	1 3	1 3	2 2	3 3	2 4	1 3	1 3	3 3	3 4	2 4	1 3
Toronto_10	1	0	0	1	0				2 4	4 4	1 3	3 4	1 3	1 3	1 3	2 2	1 3	2 4	3 3	3 3	3 3	4 4	4 4	3 3
Toronto_10	3	1	2	1	2				0 0	0 0	1 1	0 0	0 0	1 1	3 3	2 2	3 3	2 2	0 0	0 0	3 3	0 0	0 0	0 0
Toronto_100	2	0	0	2	0				2 4	4 4	1 3	3 4	1 3	1 1	1 3	2 4	1 3	2 2	1 3	1 3	3 3	3 4	2 4	1 3
Toronto_100	1	0	0	1	2				2 4	4 4	1 3	3 4	1 3	1 3	1 3	2 2	1 3	2 4	3 3	3 3	3 3	4 4	4 4	3 3
Toronto_100	3	1	2	2	2				2 4	4 4	1 3	3 4	1 3	1 3	1 3	2 2	1 3	2 4	1 3	1 3	3 3	3 4	2 4	1 3
Toronto_1002	1	0	0	1	1				4 4	2 4	1 3	3 4	1 3	1 3	1 3	2 4	3 3	2 2	1 1	1 1	0 0	3 3	2 2	1 1
Toronto_1002	2	0	0	2	0				2 2	4 4	3 3	3 3	3 3	1 3	3 3	2 2	3 3	4 4	3 3	3 3	3 3	4 4	4 4	3 3
Toronto_1002	3	1	2	1	2				2 4	2 4	3 3	3 3	3 3	3 3	3 3	2 4	3 3	2 4	3 3	3 3	3 3	4 4	4 4	3 3
Toronto_1002	4	1	2	1	2				2 4	2 4	3 3	3 3	3 3	3 3	3 3	2 4	3 3	2 4	3 3	3 3	0 0	4 4	4 4	3 3
Toronto_1005	3	1	2	2	2				2 2	4 4	3 3	3 3	3 3	1 3	1 3	2 2	1 3	2 4	3 3	3 3	3 3	4 4	4 4	3 3
Toronto_1008	3	1	2	1	2				2 4	4 4	1 3	3 4	1 3	1 3	1 3	2 4	3 3	2 2	3 3	3 3	3 3	4 4	4 4	3 3
Toronto_1008	5	1	2	2	0				2 4	4 4	1 3	3 4	1 3	1 3	1 3	2 4	3 3	2 2	1 1	1 1	3 3	3 3	2 2	1 1
Toronto_101	3	1	2	2	2				2 4	2 4	3 3	3 3	3 3	3 3	3 3	2 4	3 3	2 4	3 3	3 3	3 3	4 4	4 4	3 3
Toronto_1011	2	0	0	2	2				4 4	2 2	3 3	3 3	1 3	1 1	1 3	2 2	1 3	2 2	1 3	1 3	3 3	3 4	2 4	1 3
Toronto_1011	1	0	0	1	1				4 4	2 4	1 3	3 4	3 3	3 3	1 3	2 2	1 3	2 2	3 3	3 3	3 3	4 4	4 4	3 3
Toronto_1011	3	1	2	2	2				4 4	2 4	1 3	3 4	1 3	1 1	1 1	2 2	1 1	2 2	1 1	1 1	3 3	3 3	2 2	1 1
Toronto_1018	3	1	2	2	2				4 4	4 4	1 1	4 4	1 3	1 3	3 3	2 2	3 3	2 4	3 3	3 3	3 3	4 4	4 4	3 3
Toronto_1019	2	0	0	2	1				4 4	2 4	1 3	3 4	1 3	1 1	1 1	2 2	1 3	2 2	1 3	1 3	3 3	3 4	2 4	1 3
Toronto_1019	1	0	0	1	0				2 4	4 4	1 3	3 4	1 3	1 3	1 3	2 2	1 3	2 4	3 3	3 3	3 3	4 4	4 4	3 3
Toronto_1019	3	1	2	1	2				4 4	4 4	1 1	4 4	1 1	1 1	1 1	2 2	1 3	2 2	3 3	3 3	3 3	4 4	4 4	3 3
Toronto_102	3	1	2	1	2				4 4	2 4	1 3	3 4	1 3	1 3	1 3	2 2	3 3	2 4	3 3	3 3	3 3	3 3	2 2	1 1
Toronto_1024	3	1	2	2	2				2 4	4 4	1 3	3 4	1 3	3 3	3 3	4 4	3 3	2 2	3 3	3 3	3 3	4 4	4 4	3 3
Toronto_1028	2	0	0	2	1				2 4	2 4	3 3	3 3	1 3	1 3	1 3	2 2	1 3	2 4	1 3	1 3	3 3	3 3	2 2	1 1
Toronto_1028	3	1	2	2	2				4 4	2 4	1 3	3 4	1 1	1 1	1 1	2 2	1 3	2 2	1 3	1 3	3 3	3 3	2 2	1 1
Toronto_1028	4	1	2	2	2				4 4	2 4	1 3	3 4	1 1	1 1	1 1	2 2	1 1	2 2	1 3	1 3	3 3	3 3	2 2	1 1
Toronto_1032	3	1	2	2	2				4 4	2 4	1 3	3 4	1 3	3 3	3 3	4 4	3 3	2 2	1 3	1 3	3 3	3 4	2 4	1 3
Toronto_1033	3	1	2	2	2				4 4	4 4	1 1	4 4	1 1	1 1	1 1	2 2	3 3	2 4	3 3	3 3	3 3	4 4	4 4	3 3
Toronto_1035	3	1	2	2	2				2 4	4 4	1 3	3 4	1 3	1 3	1 3	2 4	3 3	2 2	3 3	3 3	3 3	4 4	4 4	3 3
Toronto_1036	3	1	2	2	2				2 4	2 4	3 3	3 3	3 3	1 3	1 3	2 4	1 3	2 2	3 3	3 3	3 3	4 4	4 4	3 3
Toronto_1039	1	0	0	1	0				2 4	2 4	3 3	3 4	1 3	1 3	3 3	2 2	3 3	2 4	3 3	3 3	3 3	4 4	4 4	3 3
Toronto_1039	2	0	0	2	1				4 4	2 4	1 3	3 4	1 1	1 1	1 1	2 2	1 1	2 2	1 3	1 3	3 3	3 4	2 4	1 3
Toronto_1039	3	1	2	2	2				4 4	2 4	1 3	4 4	1 1	1 1	1 3	2 2	1 3	2 2	1 3	1 3	3 3	3 4	2 4	1 3
Toronto_104	4	1	2	1	2				2 4	2 4	3 3	3 3	3 3	3 3	3 3	4 4	3 3	2 2	1 1	1 1	3 3	3 3	2 2	1 1
Toronto_104	3	1	2	2	2				2 4	2 4	3 3	3 3	3 3	3 3	3 3	2 4	3 3	2 4	3 3	3 3	3 3	4 4	4 4	3 3
Toronto_1042	1	0	0	1	1				4 4	2 4	1 3	3 4	1 3	1 3	1 3	2 4	3 3	2 2	3 3	3 3	1 1	4 4	4 4	3 3
Toronto_1042	2	0	0	2	0				2 4	2 4	3 3	3 3	3 3	1 3	1 3	2 2	1 3	2 2	1 3	1 3	3 3	3 4	2 4	1 3
Toronto_1042	3	1	2	1	2				2 4	2 4	3 3	3 3	3 3	3 3	3 3	2 4	1 3	2 2	1 1	1 1	3 3	3 3	2 2	1 1
Toronto_1045	3	1	2	2	2				2 2	4 4	3 3	3 3	3 3	1 1	1 1	2 2	3 3	2 2	1 3	1 3	1 3	3 4	2 4	1 3
Toronto_1047	2	0	0	2	1				2 4	2 4	3 3	3 3	3 3	3 3	3 3	2 4	3 3	2 4	1 3	1 3	3 3	3 4	2 4	1 3
Toronto_1047	3	1	2	1	1				4 4	2 2	3 3	3 3	3 3	1 3	3 3	2 4	3 3	2 2	3 3	3 3	3 3	4 4	4 4	3 3
Toronto_105	2	0	0	2	1				2 4	4 4	1 3	3 4	1 3	1 3	1 3	2 4	3 3	2 2	3 3	3 3	3 3	4 4	4 4	3 3
Toronto_105	1	0	0	1	1				4 4	2 4	1 3	4 4	1 1	1 3	3 3	2 4	3 3	2 2	3 3	3 3	3 3	3 3	2 2	1 1
Toronto_105	3	1	2	2	2				4 4	2 4	1 3	4 4	1 1	1 1	1 3	2 2	3 3	2 2	3 3	3 3	3 3	3 4	2 4	1 3
Toronto_1050	3	1	2	1	2				4 4	2 4	1 3	3 4	1 3	1 1	1 1	2 2	3 3	2 2	1 1	1 1	3 3	3 3	2 2	1 1
Toronto_1051	4	1	2	1	2				4 4	4 4	1 1	4 4	1 1	1 1	1 1	2 2	1 3	2 2	3 3	3 3	0 0	4 4	4 4	3 3
Toronto_1051	3	1	2	2	2				4 4	2 4	1 3	3 4	1 3	1 1	1 3	2 2	3 3	2 2	1 3	1 3	0 0	3 4	2 4	1 3
Toronto_1053	2	0	0	2	0				4 4	4 4	1 1	4 4	1 1	1 1	1 1	2 2	1 3	2 2	1 1	1 1	3 3	3 3	2 2	1 1
Toronto_1053	3	1	2	2	2				4 4	4 4	1 1	4 4	1 1	1 3	1 3	2 4	3 3	2 2	1 3	1 3	3 3	3 4	2 4	1 3
Toronto_106	1	0	0	1	1				2 4	0 0	1 3	3 4	1 1	1 1	0 0	2 2	1 1	0 0	3 3	0 0	0 0	4 4	0 0	3 3
Toronto_106	3	1	2	2	2				2 4	4 4	1 3	3 4	1 3	0 0	1 3	2 2	1 3	2 4	1 1	1 1	3 3	3 3	2 2	1 1
Toronto_106	2	201	202	2	0				4 4	4 4	1 1	4 4	1 3	1 3	3 3	2 2	1 3	2 4	1 3	1 3	3 3	3 4	2 4	1 3
Toronto_107	3	1	2	2	2				2 2	4 4	3 3	3 3	3 3	3 3	3 3	2 4	3 3	2 4	1 1	1 1	3 3	3 3	2 2	1 1
Toronto_108	3	1	2	2	2				4 4	2 4	1 3	4 4	1 1	1 3	1 3	2 4	3 3	2 2	3 3	3 3	3 3	4 4	4 4	3 3
Toronto_109	2	0	0	2	2				4 4	0 0	1 3	3 4	1 3	1 1	0 0	2 2	1 1	0 0	1 1	0 0	0 0	3 3	0 0	1 1
Toronto_109	1	0	0	1	0				2 4	4 4	1 3	3 4	1 3	1 3	1 3	2 4	1 3	2 2	1 1	1 1	3 3	3 3	2 2	1 1
Toronto_109	3	1	2	1	2				2 4	4 4	1 3	3 4	1 3	1 3	1 3	2 4	1 3	2 2	1 1	1 1	3 3	3 3	2 2	1 1
Toronto_11	3	1	2	2	2				4 4	2 4	1 3	3 4	1 3	1 1	1 1	2 2	1 1	2 2	1 3	1 3	3 3	3 4	2 4	1 3
Toronto_110	1	0	0	1	0				2 4	4 4	1 3	3 4	1 3	1 3	1 3	2 4	1 3	2 2	3 3	3 3	3 3	4 4	4 4	3 3
Toronto_110	2	0	0	2	0				0 0	0 0	0 0	0 0	0 0	0 0	0 0	2 2	0 0	0 0	0 0	0 0	1 3	0 0	0 0	0 0
Toronto_110	3	1	2	1	2				2 4	2 4	3 3	3 3	3 3	3 3	3 3	4 4	3 3	2 2	3 3	3 3	3 3	4 4	4 4	3 3
Toronto_1101	3	1	2	1	2				2 4	2 4	3 3	3 3	1 3	3 3	3 3	4 4	3 3	2 2	1 1	1 1	3 3	3 3	2 2	1 1
Toronto_111	3	1	2	2	2				2 4	2 4	3 3	3 3	3 3	1 3	1 3	2 2	1 3	2 4	3 3	3 3	3 3	4 4	4 4	3 3
Toronto_1111	2	0	0	2	1				4 4	2 4	1 3	3 4	1 3	1 1	1 1	2 2	1 1	2 2	3 3	3 3	3 3	4 4	4 4	3 3
Toronto_1111	1	0	0	1	0				4 4	2 4	1 3	3 4	1 3	1 1	1 1	2 2	3 3	2 2	3 3	3 3	3 3	4 4	4 4	3 3
Toronto_1113	3	1	2	1	2				2 4	4 4	1 3	3 4	1 3	1 3	1 3	2 4	1 3	2 2	3 3	3 3	3 3	4 4	4 4	3 3
Toronto_1114	3	1	2	1	2				2 4	4 4	1 3	3 4	1 3	1 3	1 3	2 4	1 3	2 2	3 3	3 3	3 3	4 4	4 4	3 3
Toronto_1115	3	1	2	2	2				4 4	2 4	1 3	3 4	1 3	1 3	1 3	2 2	3 3	2 2	3 3	3 3	3 3	3 4	2 4	1 3
Toronto_1116	2	0	0	2	2				2 4	2 4	3 3	3 3	3 3	1 3	1 3	2 2	1 3	2 4	3 3	3 3	3 3	4 4	4 4	3 3
Toronto_1116	1	0	0	1	1				2 4	2 4	3 3	3 3	3 3	3 3	3 3	2 2	3 3	4 4	1 1	1 1	3 3	3 3	2 2	1 1
Toronto_1116	3	1	2	1	2				2 4	2 4	3 3	3 3	3 3	1 3	1 3	2 2	1 3	2 4	3 3	3 3	3 3	4 4	4 4	3 3
Toronto_1119	1	0	0	1	1				2 2	4 4	3 3	3 3	3 3	1 3	1 3	2 2	1 3	2 4	1 1	1 1	3 3	3 3	2 2	1 1
Toronto_1119	2	0	0	2	1				2 4	4 4	1 3	3 4	1 3	1 3	1 3	2 2	1 3	2 4	1 3	1 3	3 3	4 4	4 4	3 3
Toronto_1119	3	1	2	1	2				2 4	4 4	1 3	3 4	1 3	1 1	1 1	2 2	1 1	2 2	1 1	1 1	3 3	4 4	4 4	3 3
Toronto_112	1	0	0	1	0				4 4	2 2	3 3	3 3	1 3	1 1	1 3	2 2	3 3	2 2	1 1	1 1	3 3	3 3	2 2	1 1
Toronto_112	2	0	0	2	1				4 4	2 2	3 3	3 3	3 3	1 3	1 3	2 2	1 3	2 2	3 3	3 3	3 3	4 4	4 4	3 3
Toronto_112	3	1	2	1	2				4 4	2 2	3 3	3 3	3 3	1 3	3 3	2 2	3 3	2 2	3 3	3 3	3 3	4 4	4 4	3 3
Toronto_1120	4	1	2	2	2				4 4	2 4	1 3	3 4	1 3	1 1	1 1	2 2	1 3	2 2	1 3	1 3	0 0	4 4	4 4	3 3
Toronto_1120	3	1	2	2	2				4 4	2 4	1 3	3 4	1 3	1 1	1 1	2 2	1 1	2 4	1 3	1 3	0 0	4 4	4 4	3 3
Toronto_1125	3	1	2	1	2				2 2	4 4	3 3	3 3	3 3	3 3	3 3	2 4	3 3	2 4	3 3	3 3	1 1	4 4	4 4	3 3
Toronto_1125	4	1	2	1	2				2 2	4 4	3 3	3 3	3 3	3 3	3 3	2 4	3 3	2 4	3 3	3 3	1 1	4 4	4 4	3 3
Toronto_1133	2	0	0	2	2				4 4	4 4	1 1	4 4	1 1	1 1	1 1	2 2	1 1	2 2	3 3	3 3	3 3	4 4	4 4	3 3
Toronto_1133	3	1	2	1	2				4 4	2 4	1 3	3 4	1 3	1 1	1 3	2 2	1 3	2 2	3 3	3 3	3 3	4 4	4 4	3 3
Toronto_1134	2	0	0	2	1				2 4	2 4	3 3	3 3	1 3	1 3	3 3	2 2	3 3	2 4	1 3	1 3	3 3	3 4	2 4	1 3
Toronto_1134	1	0	0	1	1				2 4	2 4	3 3	3 3	3 3	1 3	1 3	2 2	1 3	2 4	3 3	3 3	3 3	4 4	4 4	3 3
Toronto_1134	3	1	2	2	2				2 4	2 4	3 3	3 3	1 3	3 3	3 3	2 2	3 3	4 4	3 3	3 3	3 3	4 4	4 4	3 3
Toronto_1135	3	1	2	2	2				2 4	4 4	1 3	3 4	3 3	1 3	1 3	2 2	1 3	2 4	1 1	1 1	3 3	3 3	2 2	1 1
Toronto_1137	3	1	2	2	2				4 4	2 2	3 3	3 4	1 3	1 1	1 3	2 2	3 3	2 2	1 3	1 3	3 3	3 4	2 4	1 3
Toronto_114	3	1	2	2	2				2 4	4 4	1 3	3 4	1 3	1 1	1 1	2 2	1 3	2 2	3 3	3 3	3 3	4 4	4 4	3 3
Toronto_1147	3	1	2	1	2				2 4	4 4	1 3	3 4	1 3	1 3	1 3	2 2	3 3	2 4	1 1	1 1	3 3	3 3	2 2	1 1
Toronto_115	3	1	2	1	2				2 4	2 4	3 3	3 3	3 3	1 3	3 3	2 2	3 3	2 4	3 3	3 3	3 3	4 4	4 4	3 3
Toronto_1152	2	0	0	2	0				4 4	2 2	3 3	3 3	3 3	1 1	1 3	2 2	1 3	2 2	1 3	1 3	3 3	3 4	2 4	1 3
Toronto_1152	1	0	0	1	1				4 4	2 4	1 3	3 4	1 1	1 1	1 1	2 2	1 3	2 2	1 1	1 1	3 3	3 3	2 2	1 1
Toronto_1153	1	0	0	1	1				4 4	4 4	1 1	4 4	1 1	1 1	1 1	2 2	1 1	2 2	3 3	3 3	0 0	4 4	4 4	3 3
Toronto_1153	2	0	0	2	1				2 2	4 4	3 3	3 3	3 3	3 3	3 3	2 4	3 3	2 2	1 3	1 3	0 0	3 4	2 4	1 3
Toronto_1153	3	1	2	1	2				2 4	4 4	1 3	3 4	1 3	1 3	1 3	2 2	1 3	2 2	1 1	1 1	3 3	3 3	2 2	1 1
Toronto_1153	4	1	2	2	1				2 4	4 4	1 3	3 4	1 3	1 3	1 3	2 2	1 3	2 2	1 3	1 3	3 3	3 4	2 4	1 3
Toronto_1153	5	1	2	2	2				2 4	4 4	1 3	3 4	1 3	1 3	1 3	2 4	1 3	2 2	1 3	1 3	0 0	3 4	2 4	1 3
Toronto_1154	1	0	0	1	1				2 4	2 4	3 3	3 3	3 3	3 3	3 3	2 4	3 3	2 4	1 1	1 1	3 3	3 3	2 2	1 1
Toronto_1154	2	0	0	2	1				2 4	4 4	1 3	3 4	1 3	3 3	1 3	2 4	1 3	2 4	1 3	1 3	3 3	3 4	2 4	1 3
Toronto_1154	3	1	2	1	2				4 4	2 4	1 3	3 4	1 3	1 3	1 3	2 2	1 3	2 4	1 1	1 1	3 3	3 3	2 2	1 1
Toronto_1157	3	1	2	2	2				2 4	4 4	1 3	3 4	1 3	1 3	1 3	2 2	1 3	2 4	3 3	3 3	3 3	4 4	4 4	3 3
Toronto_1158	3	1	2	2	2				4 4	2 2	3 3	3 3	3 3	1 1	1 1	2 2	1 1	2 2	3 3	3 3	3 3	4 4	4 4	3 3
Toronto_1159	3	1	2	1	1				4 4	2 2	3 3	3 3	3 3	1 1	1 1	2 2	1 1	2 2	3 3	3 3	3 3	4 4	4 4	3 3
Toronto_116	2	0	0	2	0				2 4	4 4	1 3	3 4	1 3	1 3	1 3	2 2	1 3	2 2	1 3	1 3	3 3	3 4	2 4	1 3
Toronto_116	1	0	0	1	1				2 4	4 4	1 3	3 4	1 3	3 3	3 3	4 4	3 3	2 2	3 3	3 3	3 3	4 4	4 4	3 3
Toronto_116	3	1	2	1	2				4 4	4 4	1 1	4 4	1 1	1 3	1 3	2 4	1 3	2 2	1 1	1 1	3 3	3 3	2 2	1 1
Toronto_1165	3	1	2	1	2				2 4	2 4	3 3	3 3	3 3	1 3	1 3	2 4	3 3	2 2	3 3	3 3	3 3	4 4	4 4	3 3
Toronto_1166	3	1	2	2	2				4 4	2 4	1 3	3 4	1 3	1 3	1 3	2 4	1 3	2 2	3 3	3 3	3 3	4 4	4 4	3 3
Toronto_1167	3	1	2	2	2				0 0	0 0	3 3	0 0	0 0	0 0	3 3	2 2	1 1	0 0	0 0	0 0	1 3	0 0	0 0	0 0
Toronto_1169	3	1	2	2	2				2 4	4 4	1 3	3 4	1 3	1 1	1 3	2 2	1 3	2 2	1 3	1 3	3 3	4 4	4 4	3 3
Toronto_117	1	0	0	1	0				4 4	2 4	1 3	3 4	1 3	1 1	1 1	2 4	3 3	2 2	3 3	3 3	3 3	4 4	4 4	3 3
Toronto_117	2	0	0	2	0				2 4	4 4	1 3	3 4	1 3	1 3	1 3	2 4	1 3	2 2	1 3	1 3	3 3	3 4	2 4	1 3
Toronto_117	3	1	2	2	2				2 4	2 4	3 3	3 3	3 3	1 3	1 3	2 4	3 3	2 2	3 3	3 3	3 3	4 4	4 4	3 3
Toronto_1175	3	1	2	1	2				2 4	4 4	1 3	3 4	1 3	3 3	3 3	4 4	3 3	2 2	3 3	3 3	3 3	4 4	4 4	3 3
Toronto_1176	3	1	2	2	2				0 0	0 0	0 0	0 0	0 0	0 0	0 0	2 2	0 0	0 0	0 0	0 0	1 3	0 0	0 0	0 0
Toronto_1177	3	1	2	2	2				2 4	4 4	1 3	3 4	1 3	1 3	1 3	2 4	1 3	2 2	1 3	1 3	3 3	3 4	2 4	1 3
Toronto_118	2	0	0	2	0				0 0	4 4	1 3	3 4	1 3	1 3	1 3	4 4	3 3	2 2	3 3	3 3	3 3	4 4	4 4	3 3
Toronto_118	1	0	0	1	0				2 4	2 4	3 3	3 3	3 3	3 3	3 3	4 4	3 3	2 2	1 1	1 1	3 3	4 4	4 4	3 3
Toronto_118	3	1	2	2	2				0 0	4 4	1 3	3 4	1 3	1 3	1 3	4 4	3 3	2 2	1 3	1 3	3 3	4 4	4 4	3 3
Toronto_1181	1	0	0	1	0				0 0	4 4	0 0	0 0	0 0	1 3	1 3	2 4	0 0	2 2	3 3	3 3	3 3	4 4	4 4	3 3
Toronto_1181	2	0	0	2	0				2 2	4 4	3 3	3 3	3 3	3 3	3 3	2 4	3 3	2 4	1 3	1 3	3 3	3 4	2 4	1 3
Toronto_1181	3	1	2	2	2				2 4	4 4	1 3	3 4	1 3	3 3	3 3	4 4	3 3	2 2	3 3	3 3	3 3	4 4	4 4	3 3
Toronto_1182	1	0	0	1	1				4 4	2 2	3 3	0 0	1 3	1 1	1 1	2 2	1 1	2 2	3 3	3 3	3 3	4 4	4 4	3 3
Toronto_1182	2	0	0	2	1				4 4	4 4	1 1	4 4	1 1	1 1	1 1	2 2	3 3	2 2	3 3	3 3	3 3	4 4	4 4	3 3
Toronto_1182	3	1	2	2	2				4 4	2 4	1 3	3 4	1 1	1 1	1 1	2 2	1 3	2 2	3 3	3 3	3 3	4 4	4 4	3 3
Toronto_1183	3	1	2	1	2				4 4	2 4	1 3	3 4	1 1	1 3	1 3	2 4	1 3	2 4	1 1	1 1	3 3	3 3	2 2	1 1
Toronto_1184	3	1	2	2	2				2 2	0 0	0 0	0 0	3 3	0 0	0 0	2 2	3 3	0 0	0 0	0 0	1 3	0 0	0 0	0 0
Toronto_119	2	0	0	2	0				4 4	2 2	3 3	3 3	3 3	1 3	1 3	2 2	1 3	2 2	1 1	1 1	3 3	3 3	2 2	1 1
Toronto_119	1	0	0	1	0				4 4	2 4	1 3	3 4	1 3	1 1	1 1	2 2	1 3	2 2	3 3	3 3	3 3	4 4	4 4	3 3
Toronto_119	3	1	2	2	2				4 4	2 2	3 3	3 3	3 3	1 1	1 1	2 2	1 1	2 2	1 3	1 3	3 3	3 4	2 4	1 3
Toronto_1197	3	1	2	1	2				2 4	4 4	1 3	3 4	3 3	3 3	3 3	2 2	3 3	4 4	3 3	3 3	3 3	4 4	4 4	3 3
Toronto_1198	3	1	2	2	0				0 0	0 0	3 3	0 0	0 0	0 0	0 0	2 2	1 3	0 0	0 0	0 0	1 3	0 0	0 0	0 0
Toronto_1199	3	1	2	2	2				2 4	4 4	1 3	3 4	3 3	1 3	1 3	2 2	1 3	2 4	1 3	1 3	3 3	3 4	2 4	1 3
Toronto_12	2	0	0	2	2				2 4	4 4	1 3	3 4	1 3	1 1	1 1	2 2	1 3	2 2	3 3	3 3	3 3	3 4	2 4	1 3
Toronto_12	1	0	0	1	1				0 0	0 0	0 0	0 0	0 0	0 0	0 0	2 2	3 3	0 0	0 0	0 0	0 0	0 0	0 0	0 0
Toronto_12	3	1	2	1	2				2 4	4 4	1 3	3 4	1 3	1 3	1 3	2 4	1 3	2 2	3 3	3 3	3 3	4 4	4 4	3 3
Toronto_120	3	1	2	2	2				2 4	2 4	3 3	3 3	3 3	1 3	3 3	2 4	3 3	2 2	1 3	1 3	1 3	3 4	2 4	1 3
Toronto_1203	3	1	2	2	2				4 4	2 4	1 3	3 4	1 3	1 1	1 1	2 2	1 3	2 2	1 3	1 3	3 3	3 3	2 2	1 1
Toronto_1209	3	1	2	1	2				4 4	4 4	1 1	4 4	1 3	1 3	1 3	2 2	1 3	2 4	1 3	1 3	3 3	4 4	4 4	3 3
Toronto_121	3	1	2	2	2				4 4	2 4	1 3	3 4	1 3	1 1	1 1	2 2	1 3	2 2	3 3	3 3	3 3	4 4	4 4	3 3
Toronto_1217	3	1	2	1	2				4 4	2 4	1 3	3 4	1 3	1 3	1 3	2 4	1 3	2 2	3 3	3 3	3 3	4 4	4 4	3 3
Toronto_122	3	1	2	1	2				2 4	0 0	3 3	3 3	3 3	1 3	0 0	2 4	1 3	0 0	3 3	0 0	0 0	4 4	0 0	3 3
Toronto_1224	3	1	2	2	2				2 4	2 4	3 3	3 3	3 3	1 3	1 3	2 4	1 3	2 2	1 3	1 3	3 3	3 4	2 4	1 3
Toronto_1225	3	1	2	2	2				2 4	4 4	1 3	3 4	1 1	1 1	1 1	2 2	1 1	2 2	3 3	3 3	3 3	4 4	4 4	3 3
Toronto_1229	3	1	2	1	2				4 4	2 2	3 3	3 3	1 3	1 3	1 3	2 4	3 3	2 2	3 3	3 3	3 3	4 4	4 4	3 3
Toronto_1230	3	1	2	1	2				4 4	2 4	1 3	4 4	1 1	1 1	1 1	2 2	1 1	2 2	1 1	1 1	3 3	4 4	4 4	3 3
Toronto_1234	3	1	2	1	2				4 4	2 4	1 3	3 4	1 3	1 3	1 3	2 4	1 3	2 2	3 3	3 3	3 3	3 3	2 2	1 1
Toronto_1236	3	1	2	2	2				2 4	2 4	3 3	3 3	3 3	1 3	1 3	2 2	1 3	2 4	3 3	3 3	3 3	4 4	4 4	3 3
Toronto_1239	3	1	2	1	2				2 4	4 4	1 3	3 4	1 3	1 3	1 3	2 2	1 3	2 4	3 3	3 3	3 3	4 4	4 4	3 3
Toronto_124	3	1	2	1	0				2 4	2 4	3 3	3 3	3 3	1 3	1 3	2 4	1 3	2 2	1 1	1 1	3 3	3 3	2 2	1 1
Toronto_1241	3	1	2	2	2				2 4	4 4	1 3	3 4	1 3	1 3	1 3	2 2	3 3	2 2	1 3	1 3	3 3	3 4	2 4	1 3
Toronto_1245	3	1	2	1	2				2 4	4 4	1 3	3 4	1 3	1 3	1 3	2 2	1 3	2 4	3 3	3 3	3 3	4 4	4 4	3 3
Toronto_1246	3	1	2	2	2				4 4	2 2	3 3	3 4	1 3	1 1	1 3	2 2	3 3	2 2	1 3	1 3	3 3	3 4	2 4	1 3
Toronto_1247	3	1	2	1	2				2 2	4 4	3 3	3 3	3 3	3 3	3 3	2 2	3 3	4 4	1 1	1 1	3 3	3 3	2 2	1 1
Toronto_125	3	1	2	1	2				4 4	2 4	1 3	3 4	1 3	1 3	1 3	2 2	1 3	2 2	1 1	1 1	3 3	3 3	2 2	1 1
Toronto_1251	3	1	2	1	2				2 4	4 4	1 3	3 4	3 3	3 3	3 3	2 4	3 3	2 4	3 3	3 3	3 3	4 4	4 4	3 3
Toronto_1251	10	21	22	2	2				2 4	2 4	3 3	3 3	3 3	3 3	3 3	4 4	3 3	2 2	3 3	3 3	3 3	4 4	4 4	3 3
Toronto_1251	2	21	22	2	1				2 4	2 4	3 3	3 3	3 3	1 3	3 3	4 4	3 3	2 2	3 3	3 3	3 3	4 4	4 4	3 3
Toronto_1253	1	0	0	1	0				2 4	2 4	3 3	3 3	3 3	1 3	1 3	2 4	1 3	2 2	3 3	3 3	3 3	4 4	4 4	3 3
Toronto_1256	1	0	0	1	0				2 4	2 4	3 3	3 3	3 3	1 3	1 3	2 4	1 3	2 2	3 3	3 3	3 3	4 4	4 4	3 3
Toronto_1256	2	0	0	2	1				2 4	4 4	1 3	3 4	1 3	1 3	1 3	2 2	1 3	2 2	1 1	1 1	3 3	3 3	2 2	1 1
Toronto_1256	3	1	2	2	2				4 4	2 4	1 3	3 4	1 3	1 1	1 1	2 2	1 1	2 2	1 3	1 3	3 3	3 4	2 4	1 3
Toronto_126	1	0	0	1	0				4 4	4 4	1 1	4 4	1 1	1 1	1 1	2 2	1 1	2 2	1 1	1 1	3 3	3 3	2 2	1 1
Toronto_126	2	0	0	2	0				2 4	2 4	3 3	3 3	3 3	3 3	3 3	2 4	3 3	2 2	1 3	1 3	3 3	3 4	2 4	1 3
Toronto_126	3	1	2	1	2				4 4	2 4	1 3	3 4	1 3	1 3	1 3	2 2	1 3	2 2	3 3	3 3	3 3	4 4	4 4	3 3
Toronto_1260	3	1	2	1	2				4 4	4 4	1 1	4 4	1 1	1 1	1 1	2 2	1 1	2 2	3 3	3 3	3 3	4 4	0 0	3 3
Toronto_1261	3	1	2	1	2				2 2	4 4	3 3	3 3	1 3	1 3	1 3	2 2	1 3	2 2	3 3	3 3	3 3	4 4	4 4	3 3
Toronto_1262	3	1	2	1	2				4 4	2 4	1 3	3 4	1 3	1 1	1 1	2 2	1 3	2 2	1 1	1 1	3 3	3 3	2 2	1 1
Toronto_1265	3	1	2	2	2				4 4	4 4	1 1	4 4	1 1	1 3	1 3	2 4	3 3	2 2	3 3	3 3	3 3	4 4	4 4	3 3
Toronto_1268	3	1	2	1	2				4 4	2 4	1 3	3 4	1 3	3 3	3 3	4 4	3 3	2 2	1 1	1 1	3 3	3 3	2 2	1 1
Toronto_127	2	0	0	2	1				4 4	4 4	1 1	4 4	1 1	1 3	1 3	2 4	1 3	2 2	3 3	3 3	3 3	3 4	2 4	1 3
Toronto_127	1	0	0	1	1				2 4	4 4	1 3	3 4	1 3	1 1	1 1	2 2	1 3	2 2	1 1	1 1	3 3	3 3	2 2	1 1
Toronto_127	3	1	2	2	2				2 4	4 4	1 3	3 4	1 3	1 1	1 1	2 2	1 1	2 2	1 3	1 3	3 3	3 3	2 2	1 1
Toronto_1273	3	1	2	2	2				4 4	2 2	3 3	3 4	1 3	3 3	3 3	2 2	3 3	2 2	1 1	1 1	3 3	3 3	2 2	1 1
Toronto_1274	3	1	2	1	2				4 4	2 4	1 3	3 4	1 3	1 1	1 1	2 2	1 1	2 2	1 1	1 1	3 3	3 3	2 2	1 1
Toronto_1276	3	1	2	2	2				2 2	4 4	3 3	3 3	3 3	1 3	1 3	2 2	1 3	2 2	3 3	3 3	3 3	4 4	4 4	3 3
Toronto_128	2	0	0	2	1				4 4	2 4	1 3	3 4	1 3	1 1	1 3	2 2	1 3	2 2	3 3	3 3	3 3	4 4	4 4	3 3
Toronto_128	4	1	2	2	2				4 4	2 2	3 3	3 3	3 3	1 3	3 3	2 4	3 3	2 2	3 3	3 3	3 3	4 4	4 4	3 3
Toronto_128	3	1	2	1	2				4 4	4 4	1 1	4 4	1 1	1 1	1 1	2 2	1 1	2 2	3 3	3 3	3 3	4 4	4 4	3 3
Toronto_1281	3	1	2	1	2				2 4	4 4	1 3	3 4	1 3	1 3	1 3	2 4	3 3	2 2	1 1	1 1	3 3	3 3	2 2	1 1
Toronto_1285	3	1	2	1	2				2 4	4 4	1 3	3 4	1 3	1 3	1 3	2 4	1 3	2 4	1 1	1 1	3 3	3 3	2 2	1 1
Toronto_1286	3	1	2	1	2				4 4	2 2	3 3	3 3	1 3	1 3	1 3	2 4	3 3	2 2	1 1	1 1	3 3	3 3	2 2	1 1
Toronto_1290	3	1	2	2	2				2 4	4 4	1 3	3 4	1 3	1 3	1 3	2 4	1 3	2 2	1 3	1 3	3 3	3 4	2 4	1 3
Toronto_1293	2	0	0	2	1				2 2	4 4	3 3	3 3	3 3	1 3	1 3	2 4	1 3	2 2	1 3	1 3	3 3	3 4	2 4	1 3
Toronto_1293	1	0	0	1	1				2 2	4 4	3 3	3 3	3 3	3 3	3 3	2 2	3 3	4 4	3 3	3 3	3 3	4 4	4 4	3 3
Toronto_1293	3	1	2	1	1				2 2	4 4	3 3	3 3	3 3	3 3	3 3	2 4	3 3	2 4	3 3	3 3	3 3	4 4	4 4	3 3
Toronto_1294	3	1	2	2	2				4 4	2 2	3 3	3 4	1 3	1 1	1 3	2 2	3 3	2 2	1 3	1 3	3 3	3 4	2 4	1 3
Toronto_1297	3	1	2	2	2				2 4	4 4	1 3	3 4	1 3	1 3	1 3	2 4	3 3	2 2	3 3	3 3	3 3	4 4	4 4	3 3
Toronto_13	1	0	0	1	0				2 4	4 4	1 3	3 4	1 3	3 3	3 3	2 4	3 3	2 2	3 3	3 3	3 3	4 4	4 4	3 3
Toronto_13	2	0	0	2	1				4 4	4 4	1 1	4 4	1 3	1 3	1 3	2 2	1 3	2 4	3 3	3 3	3 3	4 4	4 4	3 3
Toronto_13	3	1	2	2	2				2 4	4 4	1 3	3 4	1 3	1 3	1 3	2 4	1 3	2 2	3 3	3 3	3 3	4 4	4 4	3 3
Toronto_130	3	1	2	2	2				4 4	2 2	3 3	3 3	3 3	1 3	1 3	2 4	1 3	2 2	1 1	1 1	3 3	3 3	2 2	1 1
Toronto_1300	2	0	0	2	1				2 4	2 4	3 3	3 3	3 3	1 3	3 3	2 2	3 3	2 4	1 3	1 3	3 3	4 4	4 4	3 3
Toronto_1300	3	1	2	1	2				2 2	4 4	3 3	3 3	3 3	3 3	3 3	2 2	3 3	4 4	3 3	3 3	3 3	4 4	4 4	3 3
Toronto_1302	3	1	2	1	2				4 4	2 4	1 3	3 4	1 3	1 3	1 3	2 4	1 3	2 2	3 3	3 3	3 3	4 4	4 4	3 3
Toronto_1303	3	1	2	2	2				4 4	4 4	1 1	4 4	1 1	1 3	1 3	2 4	3 3	2 2	3 3	3 3	3 3	4 4	4 4	3 3
Toronto_1307	3	1	2	1	2				2 2	4 4	3 3	3 3	3 3	3 3	3 3	2 4	3 3	2 4	1 1	1 1	3 3	3 3	2 2	1 1
Toronto_1309	3	1	2	1	2				4 4	4 4	1 1	4 4	1 1	1 3	1 3	2 4	1 3	2 2	3 3	3 3	3 3	4 4	4 4	3 3
Toronto_131	3	1	2	1	2				2 4	4 4	1 3	3 4	1 3	1 3	1 3	2 2	1 3	2 2	1 1	1 1	3 3	3 3	2 2	1 1
Toronto_1310	3	1	2	2	2				2 4	2 4	3 3	3 3	3 3	1 3	3 3	2 4	3 3	2 2	3 3	3 3	3 3	4 4	4 4	3 3
Toronto_1311	3	1	2	1	2				4 4	2 4	1 3	3 4	1 3	1 3	1 3	2 4	1 3	2 2	1 1	1 1	3 3	3 3	2 2	1 1
Toronto_1315	3	1	2	2	2				4 4	2 4	1 3	4 4	1 1	1 1	1 3	2 2	1 3	2 2	3 3	3 3	3 3	4 4	4 4	3 3
Toronto_1316	3	1	2	1	2				4 4	2 4	1 3	3 4	1 3	1 1	1 1	2 2	1 3	2 2	1 1	1 1	3 3	3 3	2 2	1 1
Toronto_1317	3	1	2	1	2				0 0	2 2	0 0	0 0	0 0	1 1	1 3	2 2	0 0	2 2	3 3	3 3	3 3	4 4	4 4	3 3
Toronto_1319	3	1	2	2	2				4 4	2 2	3 3	3 3	3 3	1 1	1 1	2 2	1 1	2 2	1 3	1 3	3 3	3 4	2 4	1 3
Toronto_132	3	1	2	2	2				4 4	2 4	1 3	3 4	1 3	1 3	1 3	2 4	3 3	2 2	3 3	3 3	3 3	4 4	4 4	3 3
Toronto_1320	3	1	2	2	2				2 4	4 4	1 3	3 4	1 3	1 3	1 3	2 4	1 3	2 2	1 3	1 3	3 3	3 4	2 4	1 3
Toronto_1322	3	1	2	1	2				4 4	2 2	3 3	3 4	1 3	1 1	1 1	2 2	1 1	2 2	3 3	3 3	3 3	4 4	4 4	3 3
Toronto_1326	3	1	2	1	2				2 4	2 4	3 3	3 3	3 3	3 3	3 3	4 4	3 3	2 2	1 1	1 1	3 3	3 3	2 2	1 1
Toronto_1334	3	1	2	1	2				4 4	2 4	1 3	4 4	1 1	1 3	1 3	2 4	1 3	2 2	1 1	1 1	3 3	3 3	2 2	1 1
Toronto_1338	3	1	2	2	2				4 4	4 4	1 1	4 4	1 1	1 1	1 1	2 2	1 3	2 2	3 3	3 3	3 3	4 4	4 4	3 3
Toronto_1339	3	1	2	2	2				2 2	4 4	3 3	3 3	3 3	3 3	3 3	2 2	3 3	2 4	1 3	1 3	3 3	3 4	2 4	1 3
Toronto_1339	10	21	22	2	2				2 2	4 4	3 3	3 3	3 3	3 3	3 3	2 4	3 3	2 2	1 3	1 3	3 3	3 4	2 4	1 3
Toronto_134	1	0	0	1	1				2 4	4 4	1 3	3 4	1 1	1 1	1 1	2 2	1 3	2 2	1 1	1 1	3 3	3 3	2 2	1 1
Toronto_134	3	1	2	1	2				4 4	2 4	1 3	3 4	1 3	1 3	1 3	2 4	3 3	2 2	3 3	3 3	3 3	4 4	4 4	3 3
Toronto_134	2	21	22	2	1				4 4	2 2	3 3	3 3	3 3	1 3	1 3	2 4	1 3	2 2	1 3	1 3	3 3	3 4	2 4	1 3
Toronto_134	10	21	22	2	2				4 4	2 2	3 3	3 3	3 3	1 1	1 1	2 2	1 3	2 2	1 3	1 3	3 3	3 4	2 4	1 3
Toronto_1341	3	1	2	1	2				2 4	4 4	1 3	3 4	1 3	1 3	1 3	2 2	1 3	2 2	3 3	3 3	3 3	4 4	4 4	3 3
Toronto_1343	1	0	0	1	0				2 4	4 4	1 3	3 4	1 3	3 3	3 3	2 4	3 3	2 4	3 3	3 3	3 3	4 4	4 4	3 3
Toronto_1343	3	1	2	2	2				4 4	4 4	1 1	4 4	1 1	1 3	1 3	2 4	1 3	2 2	1 3	1 3	3 3	3 4	2 4	1 3
Toronto_1343	2	11	10	2	0				4 4	2 4	1 3	3 4	1 3	1 3	1 3	2 2	1 3	2 4	1 3	1 3	3 3	3 4	2 4	1 3
Toronto_1344	3	1	2	1	2				4 4	2 4	1 3	3 4	1 3	1 1	1 1	2 2	3 3	2 2	3 3	3 3	3 3	4 4	4 4	3 3
Toronto_135	3	1	2	1	2				2 4	4 4	1 3	3 4	1 3	1 3	1 3	2 4	1 3	2 2	3 3	3 3	3 3	4 4	4 4	3 3
Toronto_1356	3	1	2	2	2				2 4	4 4	1 3	3 4	3 3	3 3	3 3	2 2	3 3	2 4	1 3	1 3	3 3	3 4	2 4	1 3
Toronto_1358	3	1	2	1	2				4 4	2 4	1 3	3 4	1 3	1 3	1 3	2 4	1 3	2 2	1 1	1 1	3 3	3 3	2 2	1 1
Toronto_1360	3	1	2	1	2				4 4	2 4	1 3	3 4	1 3	1 1	1 3	2 4	1 3	2 2	1 1	1 1	3 3	3 3	2 2	1 1
Toronto_1362	3	1	2	1	2				2 4	2 4	3 3	3 4	1 3	1 3	3 3	2 4	3 3	2 2	3 3	3 3	3 3	4 4	4 4	3 3
Toronto_1367	2	0	0	2	1				2 4	2 4	3 3	3 3	3 3	1 3	3 3	2 2	3 3	2 2	1 3	1 3	3 3	3 4	2 4	1 3
Toronto_1367	3	1	2	1	2				4 4	2 4	1 3	3 4	1 3	1 3	3 3	2 4	3 3	2 2	1 1	1 1	3 3	3 3	2 2	1 1
Toronto_1369	3	1	2	2	2				2 4	4 4	1 3	3 4	1 3	1 3	1 3	2 4	3 3	2 2	3 3	3 3	3 3	4 4	4 4	3 3
Toronto_137	3	1	2	2	2				4 4	2 4	1 3	3 4	3 3	1 3	1 3	2 4	1 3	2 2	3 3	3 3	3 3	3 4	2 4	1 3
Toronto_1378	3	1	2	2	1				4 4	2 4	1 3	4 4	1 1	1 1	1 3	2 2	1 3	2 2	1 3	1 3	3 3	3 4	2 4	1 3
Toronto_1379	3	1	2	2	2				2 2	4 4	3 3	3 3	3 3	3 3	3 3	2 4	3 3	2 4	1 1	1 1	3 3	3 3	2 2	1 1
Toronto_1380	3	1	2	1	2				2 4	4 4	1 3	3 4	1 3	1 3	1 3	2 4	3 3	2 2	1 1	1 1	3 3	3 3	2 2	1 1
Toronto_1381	3	1	2	1	2				4 4	2 4	1 3	3 4	1 3	1 3	1 3	2 4	3 3	2 2	1 1	1 1	3 3	3 3	2 2	1 1
Toronto_1384	3	1	2	2	1				0 0	2 4	0 0	0 0	0 0	1 3	1 3	2 2	0 0	2 4	3 3	3 3	3 3	4 4	4 4	3 3
Toronto_1387	3	1	2	2	2				2 2	4 4	3 3	3 3	3 3	3 3	3 3	2 4	3 3	2 4	1 3	1 3	3 3	3 4	2 4	1 3
Toronto_1389	3	1	2	1	2				2 4	2 2	3 3	3 3	3 3	1 1	1 3	2 2	1 3	2 2	3 3	3 3	3 3	4 4	4 4	3 3
Toronto_1397	3	1	2	1	2				4 4	4 4	1 1	4 4	1 1	1 1	1 1	2 2	1 3	2 2	3 3	3 3	3 3	4 4	4 4	3 3
Toronto_14	1	0	0	1	2				2 2	4 4	3 3	3 3	3 3	3 3	3 3	2 2	3 3	4 4	1 1	1 1	3 3	3 3	2 2	1 1
Toronto_14	2	0	0	2	0				2 4	4 4	1 3	3 4	1 3	1 3	1 3	2 2	1 3	2 4	1 3	1 3	3 3	3 3	2 2	1 1
Toronto_14	3	1	2	1	2				2 4	4 4	1 3	3 4	1 3	1 3	1 3	2 2	1 3	2 4	3 3	3 3	3 3	3 3	2 2	1 1
Toronto_1404	3	1	2	1	2				4 4	2 4	1 3	3 4	1 3	1 3	1 3	2 4	1 3	2 2	1 1	1 1	3 3	3 3	2 2	1 1
Toronto_1405	3	1	2	1	2				2 4	2 4	3 3	3 4	1 3	3 3	3 3	2 4	1 3	2 4	3 3	3 3	3 3	4 4	4 4	3 3
Toronto_1408	1	0	0	1	0				2 2	4 4	3 3	3 3	3 3	3 3	3 3	2 4	3 3	2 4	3 3	3 3	3 3	3 3	2 2	1 1
Toronto_1408	2	0	0	2	1				4 4	4 4	1 1	3 4	1 3	1 3	1 3	2 2	1 3	2 2	3 3	3 3	0 0	4 4	4 4	3 3
Toronto_1408	4	1	2	2	2				2 4	4 4	1 3	3 4	1 3	1 3	1 3	2 2	1 3	2 4	3 3	3 3	3 3	3 4	2 4	1 3
Toronto_1408	3	1	2	2	2				2 4	4 4	1 3	3 4	1 3	1 3	1 3	2 2	1 3	2 4	3 3	3 3	3 3	3 4	2 4	1 3
Toronto_1410	2	0	0	2	0				2 4	4 4	1 1	4 4	1 3	1 1	1 1	2 2	1 3	2 2	1 3	1 3	3 3	3 4	2 4	1 3
Toronto_1410	1	0	0	1	1				2 4	2 4	3 3	3 3	3 3	1 3	1 3	2 2	1 3	2 4	3 3	3 3	3 3	3 3	2 2	1 1
Toronto_1410	3	1	2	1	2				2 4	2 4	1 3	3 4	3 3	1 1	1 1	2 2	1 1	2 2	1 1	1 1	3 3	3 3	2 2	1 1
Toronto_1410	4	1	2	1	0				4 4	2 4	1 3	3 4	1 3	1 1	1 1	2 2	1 3	2 2	1 1	1 1	3 3	3 3	2 2	1 1
Toronto_1411	3	1	2	2	2				4 4	4 4	1 1	4 4	1 1	1 1	1 1	2 2	1 3	2 2	1 3	1 3	1 3	3 4	2 4	1 3
Toronto_1414	3	1	2	2	2				2 4	2 4	3 3	3 3	3 3	1 3	1 3	2 4	1 3	2 2	3 3	3 3	3 3	4 4	4 4	3 3
Toronto_1416	3	1	2	2	2				4 4	2 4	1 3	3 4	1 3	1 1	1 1	2 2	1 3	2 2	1 3	1 3	3 3	3 4	2 4	1 3
Toronto_1417	3	1	2	1	1				2 4	4 4	1 3	3 4	1 3	3 3	1 3	2 4	1 3	2 2	3 3	3 3	3 3	4 4	4 4	3 3
Toronto_1418	3	1	2	2	2				4 4	4 4	1 1	4 4	1 1	1 1	1 3	2 2	1 3	2 2	3 3	3 3	3 3	4 4	4 4	3 3
Toronto_1419	3	1	2	1	2				2 4	4 4	1 3	3 4	1 3	3 3	3 3	2 4	3 3	2 4	3 3	3 3	3 3	4 4	4 4	3 3
Toronto_1421	3	1	2	2	2				4 4	4 4	1 1	4 4	1 1	1 1	1 1	2 2	3 3	2 2	3 3	3 3	3 3	4 4	4 4	3 3
Toronto_1422	1	0	0	1	1				2 4	2 4	3 3	3 3	3 3	1 3	1 3	2 2	1 3	2 4	3 3	3 3	3 3	4 4	4 4	3 3
Toronto_1422	2	0	0	2	0				2 4	2 4	3 3	3 4	3 3	1 3	3 3	2 2	3 3	2 2	3 3	3 3	3 3	4 4	4 4	3 3
Toronto_1422	3	1	2	2	2				2 2	4 4	3 3	3 3	3 3	3 3	3 3	2 2	3 3	2 4	3 3	3 3	3 3	4 4	4 4	3 3
Toronto_1426	3	1	2	1	1				2 4	2 4	3 3	3 3	3 3	3 3	3 3	2 4	3 3	2 2	1 1	1 1	3 3	3 3	2 2	1 1
Toronto_1427	4	1	2	2	2				4 4	2 4	1 3	3 4	1 3	1 1	1 1	2 2	1 3	2 2	3 3	3 3	3 3	4 4	4 4	3 3
Toronto_1431	3	1	2	2	2				2 4	4 4	3 3	3 4	1 3	1 3	3 3	2 2	3 3	2 4	1 3	1 1	3 3	4 4	4 4	1 3
Toronto_1439	3	1	2	1	2				4 4	4 4	1 1	4 4	1 1	1 3	1 3	2 4	3 3	2 2	3 3	3 3	3 3	4 4	4 4	3 3
Toronto_1445	3	1	2	2	2				4 4	2 4	1 3	3 4	1 3	1 1	1 1	2 2	1 1	2 2	3 3	3 3	3 3	3 4	2 4	1 3
Toronto_1447	3	1	2	1	2				2 2	4 4	3 3	3 3	3 3	3 3	3 3	4 4	3 3	2 2	1 1	1 1	3 3	3 3	2 2	1 1
Toronto_1450	2	0	0	2	0				2 2	4 4	3 3	3 3	3 3	3 3	3 3	2 4	3 3	2 4	1 3	1 3	3 3	3 4	2 4	1 3
Toronto_1450	3	1	2	2	2				2 4	2 4	3 3	3 3	3 3	1 3	1 3	2 4	3 3	2 2	1 3	1 3	3 3	3 4	2 4	1 3
Toronto_1451	3	1	2	2	2				4 4	2 4	1 3	3 4	1 3	1 1	1 1	2 2	1 1	2 2	3 3	3 3	3 3	4 4	4 4	3 3
Toronto_1452	3	1	2	1	2				2 2	4 4	3 3	3 3	3 3	1 3	3 3	2 2	3 3	2 4	3 3	3 3	3 3	4 4	4 4	3 3
Toronto_1453	3	1	2	2	2				2 4	4 4	1 3	3 4	3 3	3 3	3 3	4 4	3 3	2 2	1 3	1 3	3 3	3 4	2 4	1 3
Toronto_1454	3	1	2	2	2				4 4	2 2	3 3	3 3	1 3	1 3	3 3	2 4	3 3	2 2	1 1	1 1	3 3	3 3	2 2	1 1
Toronto_1455	3	1	2	2	2				4 4	4 4	1 1	4 4	1 1	1 1	1 1	2 2	1 3	2 4	1 3	1 3	3 3	3 4	2 4	1 3
Toronto_1456	3	1	2	1	2				4 4	4 4	1 1	4 4	1 1	1 1	1 1	2 2	3 3	2 2	1 1	1 1	3 3	3 3	2 2	1 1
Toronto_1458	3	1	2	1	2				2 4	4 4	1 3	3 4	1 3	1 3	3 3	2 4	3 3	2 2	3 3	3 3	3 3	3 3	2 2	1 1
Toronto_149	3	1	2	2	2				2 4	4 4	1 3	3 4	1 3	1 3	1 3	2 2	1 3	2 4	1 1	1 1	3 3	3 3	2 2	1 1
Toronto_15	2	0	0	2	2				4 4	0 0	1 1	4 4	1 1	1 1	0 0	2 2	1 3	0 0	1 1	0 0	0 0	3 3	0 0	1 1
Toronto_15	1	0	0	1	0				2 4	4 4	1 3	3 4	1 3	1 3	1 3	2 4	1 3	2 2	3 3	3 3	3 3	4 4	4 4	3 3
Toronto_15	3	1	2	1	2				2 4	4 4	1 3	3 4	1 3	1 1	1 1	2 2	1 1	2 2	1 1	1 1	3 3	3 3	2 2	1 1
Toronto_150	1	0	0	1	1				4 4	2 2	3 3	3 3	3 3	1 1	1 1	2 2	1 3	2 2	3 3	3 3	3 3	4 4	4 4	3 3
Toronto_150	2	0	0	2	1				2 2	0 0	3 3	3 3	3 3	3 3	0 0	2 2	3 3	0 0	1 1	0 0	0 0	3 3	0 0	1 1
Toronto_150	3	1	2	2	1				2 4	0 0	3 3	3 3	3 3	1 3	0 0	2 2	3 3	0 0	1 3	0 0	0 0	3 4	0 0	1 3
Toronto_151	2	0	0	2	1				2 4	2 4	3 3	3 4	3 3	1 3	1 3	2 2	1 3	2 4	1 3	1 3	3 3	3 4	2 4	1 3
Toronto_151	3	1	2	2	2				0 0	2 4	0 0	0 0	0 0	1 3	1 3	2 2	0 0	2 4	1 3	1 3	3 3	3 4	2 4	1 3
Toronto_153	3	1	2	2	2				4 4	2 4	1 3	3 4	1 3	1 1	1 3	2 2	1 3	2 2	3 3	3 3	3 3	4 4	4 4	3 3
Toronto_158	1	0	0	1	1				2 4	4 4	1 3	3 4	1 3	1 3	1 3	2 2	3 3	2 4	3 3	3 3	3 3	4 4	4 4	3 3
Toronto_16	4	1	2	1	2				4 4	4 4	1 1	3 4	1 3	1 3	1 3	2 2	1 3	2 4	3 3	3 3	3 3	4 4	4 4	3 3
Toronto_16	3	1	2	2	2				4 4	4 4	1 1	3 4	1 3	1 3	1 3	2 2	1 3	2 4	3 3	3 3	3 3	4 4	4 4	3 3
Toronto_17	2	0	0	2	1				2 2	4 4	3 3	3 3	3 3	3 3	3 3	2 4	3 3	2 4	1 3	1 3	3 3	3 4	2 4	1 3
Toronto_17	1	0	0	1	0				2 2	4 4	3 3	3 3	3 3	3 3	3 3	2 2	3 3	2 4	1 1	1 1	3 3	3 3	2 2	1 1
Toronto_17	3	1	2	2	2				2 2	4 4	3 3	0 0	3 3	3 3	3 3	2 2	3 3	4 4	1 3	1 3	3 3	3 4	2 4	1 3
Toronto_17	4	1	2	1	2				2 2	4 4	3 3	3 3	3 3	3 3	3 3	2 4	3 3	2 2	1 1	1 1	3 3	3 3	2 2	1 1
Toronto_18	3	1	2	1	2				4 4	2 2	3 3	3 4	1 3	1 1	3 3	2 2	1 3	2 2	3 3	3 3	3 3	4 4	4 4	3 3
Toronto_19	1	0	0	1	1				2 2	4 4	3 3	3 3	3 3	3 3	3 3	4 4	3 3	2 2	3 3	3 3	3 3	4 4	4 4	3 3
Toronto_19	2	0	0	2	1				0 0	0 0	0 0	0 0	0 0	0 0	0 0	2 2	3 3	0 0	0 0	0 0	0 0	0 0	0 0	0 0
Toronto_19	3	1	2	1	2				0 0	0 0	0 0	0 0	0 0	0 0	0 0	2 2	0 0	2 2	0 0	0 0	0 0	0 0	0 0	0 0
Toronto_20	2	0	0	2	0				2 4	4 4	1 3	3 4	1 3	3 3	3 3	2 4	3 3	2 4	1 1	1 1	3 3	3 3	2 2	1 1
Toronto_20	3	1	2	2	2				4 4	4 4	1 1	4 4	1 1	3 3	3 3	4 4	3 3	2 2	1 1	1 1	3 3	3 3	2 2	1 1
Toronto_21	3	1	2	1	2				4 4	2 4	1 3	3 4	1 3	1 1	1 1	2 2	1 3	2 2	3 3	3 3	3 3	4 4	4 4	3 3
Toronto_23	2	0	0	2	0				0 0	0 0	0 0	0 0	0 0	0 0	0 0	2 2	3 3	0 0	0 0	0 0	0 0	0 0	0 0	0 0
Toronto_23	1	0	0	1	0				2 4	4 4	1 3	3 4	1 3	1 3	1 3	2 2	1 3	2 4	1 1	1 1	3 3	3 3	2 2	1 1
Toronto_23	3	1	2	1	2				2 4	0 0	0 0	0 0	0 0	1 3	0 0	2 2	1 3	0 0	3 3	0 0	0 0	4 4	0 0	3 3
Toronto_24	3	1	2	1	2				4 4	2 4	1 3	3 4	1 3	1 1	1 1	2 2	1 3	2 2	1 1	1 1	3 3	3 3	2 2	1 1
Toronto_25	3	1	2	2	2				2 4	4 4	1 3	3 4	1 3	1 3	1 3	2 2	1 3	2 4	1 3	1 3	3 3	3 4	2 4	1 3
Toronto_25	2	201	202	2	2				2 4	4 4	1 3	3 4	1 3	1 3	1 3	2 2	1 3	2 4	1 1	1 1	3 3	3 3	2 2	1 1
Toronto_26	2	0	0	2	2				2 4	4 4	1 3	3 4	1 3	1 3	1 3	2 2	3 3	2 4	3 3	3 3	3 3	4 4	4 4	3 3
Toronto_26	1	0	0	1	2				4 4	2 4	1 3	3 4	1 3	1 1	1 1	2 2	1 1	2 2	3 3	3 3	3 3	4 4	4 4	3 3
Toronto_26	3	1	2	1	2				4 4	2 4	1 3	3 4	1 3	1 1	1 1	2 2	1 3	2 2	3 3	3 3	3 3	4 4	4 4	3 3
Toronto_27	1	0	0	1	2				2 2	4 4	3 3	3 3	3 3	3 3	3 3	2 2	3 3	4 4	3 3	3 3	3 3	4 4	4 4	3 3
Toronto_27	3	1	2	1	2				2 2	4 4	3 3	3 3	3 3	3 3	3 3	2 2	3 3	4 4	3 3	3 3	3 3	4 4	4 4	3 3
Toronto_28	3	1	2	2	2				2 4	4 4	1 3	3 4	1 3	1 3	1 3	2 4	3 3	2 2	1 3	1 3	3 3	3 4	2 4	1 3
Toronto_28	5	1	2	2	2				0 0	0 0	0 0	0 0	0 0	0 0	0 0	0 0	3 3	2 2	0 0	0 0	0 0	0 0	0 0	0 0
Toronto_28	4	1	2	2	2				4 4	4 4	1 1	4 4	1 1	1 1	1 3	2 2	3 3	2 2	1 3	1 3	3 3	3 4	2 4	1 3
Toronto_28	2	201	202	2	2				2 4	4 4	1 3	3 4	1 3	1 3	3 3	2 4	3 3	2 2	1 1	1 1	3 3	3 3	2 2	1 1
Toronto_29	2	0	0	2	0				2 4	2 4	1 3	3 4	1 3	1 3	1 3	2 4	1 3	2 2	3 3	3 3	3 3	4 4	4 4	3 3
Toronto_29	1	0	0	1	1				2 4	4 4	3 3	3 3	3 3	1 3	1 3	2 4	1 3	2 2	3 3	3 3	3 3	4 4	4 4	3 3
Toronto_29	3	1	2	2	2				4 4	2 4	3 3	3 3	3 3	3 3	3 3	2 4	3 3	2 4	3 3	3 3	3 3	4 4	4 4	3 3
Toronto_3	1	0	0	1	0				4 4	4 4	1 1	4 4	1 1	1 1	1 1	2 2	3 3	2 2	3 3	3 3	3 3	4 4	4 4	3 3
Toronto_3	2	0	0	2	0				2 4	2 4	3 3	3 4	1 3	1 3	3 3	2 2	3 3	2 4	1 3	1 3	3 3	3 4	2 4	1 3
Toronto_3	3	1	2	2	2				2 4	4 4	1 3	3 4	1 3	1 3	1 3	2 2	3 3	2 4	1 3	1 3	3 3	3 4	2 4	1 3
Toronto_31	3	1	2	2	2				4 4	4 4	1 1	4 4	1 1	1 1	1 1	2 2	1 3	2 2	3 3	3 3	1 3	4 4	4 4	3 3
Toronto_31	10	301	302	1	2				2 4	4 4	1 3	3 4	1 3	1 3	1 3	2 2	1 3	2 4	3 3	3 3	3 3	4 4	4 4	3 3
Toronto_32	2	0	0	2	1				4 4	4 4	1 1	4 4	1 1	1 1	1 1	2 2	1 3	2 2	3 3	3 3	3 3	4 4	4 4	3 3
Toronto_32	1	0	0	1	0				2 2	4 4	3 3	3 3	1 3	3 3	3 3	2 2	3 3	2 4	3 3	3 3	3 3	4 4	4 4	3 3
Toronto_32	3	1	2	2	2				2 4	4 4	1 3	3 4	1 1	1 3	1 3	2 2	3 3	2 2	3 3	3 3	3 3	4 4	4 4	3 3
Toronto_33	4	1	2	1	2				2 4	4 4	1 3	3 4	1 3	1 1	1 1	2 2	1 1	2 2	3 3	3 3	3 3	4 4	4 4	3 3
Toronto_33	3	1	2	2	2				2 4	4 4	1 3	3 4	1 3	1 1	1 1	2 2	1 1	2 2	3 3	3 3	3 3	4 4	4 4	3 3
Toronto_34	2	0	0	2	0				2 4	2 4	3 3	3 4	1 3	1 3	3 3	2 2	3 3	2 4	3 3	3 3	3 3	4 4	4 4	3 3
Toronto_34	1	0	0	1	2				2 2	4 4	3 3	3 3	3 3	3 3	3 3	2 4	3 3	2 4	3 3	3 3	3 3	4 4	4 4	3 3
Toronto_34	3	1	2	2	2				2 2	4 4	3 3	3 3	3 3	3 3	3 3	2 4	3 3	2 4	3 3	3 3	3 3	4 4	4 4	3 3
Toronto_35	3	1	2	1	2				4 4	2 4	1 3	3 4	1 3	1 3	1 3	2 4	3 3	2 2	1 1	1 1	3 3	3 3	2 2	1 1
Toronto_36	1	0	0	1	1				4 4	2 2	3 3	3 3	3 3	1 3	1 3	2 2	1 3	2 4	1 1	1 1	3 3	3 3	2 2	1 1
Toronto_36	2	0	0	2	0				4 4	2 4	1 3	3 4	1 3	1 1	1 1	2 2	1 1	2 2	3 3	3 3	3 3	4 4	4 4	3 3
Toronto_36	3	1	2	2	2				4 4	2 4	1 3	3 4	1 3	1 1	1 1	2 2	1 1	2 2	1 3	1 3	3 3	3 4	2 4	1 3
Toronto_37	1	0	0	1	0				2 4	2 4	3 3	3 3	3 3	1 3	3 3	2 2	3 3	2 4	3 3	3 3	3 3	4 4	4 4	3 3
Toronto_37	2	0	0	2	1				4 4	2 2	3 3	3 4	3 3	1 1	1 3	2 2	1 3	2 2	3 3	3 3	3 3	3 4	2 4	1 3
Toronto_37	3	1	2	1	2				2 4	2 4	3 3	3 3	3 3	1 3	3 3	2 2	3 3	2 4	3 3	3 3	3 3	4 4	4 4	3 3
Toronto_38	2	0	0	2	0				2 4	4 4	1 3	3 4	1 3	3 3	3 3	4 4	3 3	2 2	1 3	1 3	3 3	3 4	2 4	1 3
Toronto_38	4	1	2	2	2				2 4	4 4	1 3	3 4	1 3	3 3	3 3	4 4	3 3	2 2	3 3	3 3	3 3	4 4	4 4	3 3
Toronto_38	5	1	2	2	2				0 0	0 0	0 0	0 0	0 0	3 3	0 0	0 0	3 3	0 0	0 0	0 0	0 0	0 0	0 0	3 3
Toronto_38	6	1	2	2	0				2 4	4 4	1 3	3 4	1 3	1 3	1 3	2 4	3 3	2 2	1 3	1 3	3 3	3 4	2 4	1 3
Toronto_38	3	1	2	1	2				2 4	4 4	1 3	3 4	1 3	1 3	1 3	2 4	3 3	2 2	3 3	3 3	3 3	4 4	4 4	3 3
Toronto_39	4	1	2	2	2				2 4	4 4	1 3	3 4	1 3	1 3	1 3	2 2	1 3	2 2	1 3	1 3	3 3	3 4	2 4	1 3
Toronto_39	3	1	2	2	2				2 4	2 4	3 3	3 4	1 3	3 3	3 3	2 4	3 3	4 4	1 3	1 3	3 3	3 4	2 4	1 3
Toronto_4	2	0	0	2	1				4 4	0 0	1 3	3 4	1 1	1 1	0 0	2 2	1 3	0 0	1 3	0 0	0 0	3 4	0 0	1 3
Toronto_4	1	0	0	1	1				2 4	0 0	1 3	3 4	1 3	3 3	0 0	2 2	3 3	0 0	1 1	0 0	0 0	3 3	0 0	1 1
Toronto_4	3	1	2	2	2				4 4	4 4	1 1	4 4	1 1	1 3	1 3	2 2	3 3	2 4	1 1	1 1	3 3	3 3	2 2	1 1
Toronto_40	3	1	2	1	2				2 4	4 4	1 3	3 3	3 3	3 3	3 3	2 2	3 3	4 4	3 3	3 3	3 3	4 4	4 4	3 3
Toronto_41	3	1	2	2	2				0 0	0 0	0 0	0 0	0 0	0 0	0 0	2 4	1 3	0 0	0 0	3 3	0 0	0 0	0 0	0 0
Toronto_42	2	0	0	2	1				4 4	4 4	1 1	4 4	1 1	1 1	1 1	2 2	1 3	2 2	1 3	1 3	3 3	3 4	2 4	1 3
Toronto_42	4	1	2	1	2				4 4	2 2	0 0	0 0	0 0	0 0	1 1	2 2	3 3	2 2	0 0	1 1	0 0	0 0	0 0	3 3
Toronto_42	3	1	2	1	2				4 4	2 4	1 3	3 4	1 3	1 1	1 1	2 2	1 3	2 2	3 3	3 3	3 3	4 4	4 4	3 3
Toronto_43	2	0	0	2	0				4 4	2 4	1 3	3 4	1 3	1 1	1 1	2 2	3 3	2 2	3 3	3 3	3 3	3 4	2 4	1 3
Toronto_43	1	0	0	1	1				4 4	2 2	3 3	3 4	1 3	1 1	1 1	2 2	1 3	2 2	3 3	3 3	3 3	4 4	4 4	3 3
Toronto_43	3	1	2	2	2				0 0	2 2	0 0	0 0	0 0	1 1	1 1	2 2	0 0	2 2	3 3	3 3	3 3	3 4	2 4	1 3
Toronto_44	3	1	2	2	2				4 4	4 4	1 1	4 4	1 1	1 1	1 1	2 2	1 1	2 2	3 3	3 3	3 3	4 4	4 4	3 3
Toronto_45	3	1	2	2	2				2 2	4 4	3 3	3 3	3 3	1 3	1 3	2 4	1 3	2 2	3 3	3 3	3 3	4 4	4 4	3 3
Toronto_46	2	0	0	2	1				2 4	4 4	1 3	3 4	3 3	3 3	3 3	2 2	3 3	4 4	3 3	3 3	3 3	4 4	4 4	3 3
Toronto_46	1	0	0	1	0				4 4	4 4	1 1	4 4	1 1	1 1	1 1	2 4	1 3	2 2	3 3	3 3	3 3	4 4	4 4	3 3
Toronto_46	3	1	2	1	2				0 0	4 4	0 0	0 0	0 0	1 3	1 3	2 2	0 0	2 4	3 3	3 3	3 3	4 4	4 4	3 3
Toronto_47	3	1	2	2	2				4 4	4 4	1 1	4 4	1 1	1 1	1 1	2 2	3 3	2 2	3 3	3 3	1 3	4 4	4 4	3 3
Toronto_47	4	1	2	2	2				2 4	4 4	1 3	3 4	3 3	3 3	3 3	2 2	3 3	4 4	3 3	3 3	3 3	4 4	4 4	3 3
Toronto_48	1	0	0	1	2				4 4	2 2	3 3	3 4	1 3	0 0	3 3	2 2	3 3	2 2	0 0	1 1	3 3	0 0	2 2	1 1
Toronto_48	2	0	0	2	1				2 2	4 4	3 3	3 3	3 3	1 3	1 3	2 4	3 3	2 2	3 3	3 3	3 3	4 4	4 4	3 3
Toronto_48	3	1	2	1	2				2 4	2 4	3 3	3 3	3 3	1 3	3 3	2 4	3 3	2 2	3 3	3 3	3 3	4 4	4 4	3 3
Toronto_5	4	1	2	2	2				2 2	4 4	3 3	3 3	3 3	3 3	3 3	2 4	3 3	2 4	1 3	1 3	1 3	3 4	2 4	1 3
Toronto_5	3	1	2	2	2				2 4	4 4	1 3	3 4	1 3	3 3	3 3	2 4	3 3	2 4	1 3	1 3	1 3	3 4	2 4	1 3
Toronto_50	2	0	0	2	0				2 4	2 4	3 3	3 3	3 3	1 3	3 3	2 2	3 3	2 2	3 3	3 3	3 3	3 4	2 4	1 3
Toronto_50	1	0	0	1	0				4 4	4 4	1 1	4 4	1 3	1 3	1 3	2 4	3 3	2 4	3 3	3 3	3 3	4 4	4 4	3 3
Toronto_50	3	1	2	2	2				4 4	2 4	1 3	3 4	3 3	1 3	3 3	2 2	3 3	2 4	3 3	3 3	3 3	3 4	2 4	1 3
Toronto_50	5	1	2	2	2				4 4	2 4	1 3	3 4	3 3	1 3	3 3	2 2	3 3	2 4	3 3	3 3	3 3	4 4	4 4	3 3
Toronto_50	4	1	2	2	2				4 4	2 4	1 3	3 4	1 3	1 1	1 3	2 4	3 3	2 2	3 3	3 3	3 3	4 4	4 4	3 3
Toronto_51	3	1	2	1	2				4 4	4 4	1 1	4 4	1 1	1 1	1 1	2 2	1 3	2 2	3 3	3 3	3 3	4 4	4 4	3 3
Toronto_51	4	1	2	2	2				2 4	4 4	1 3	3 4	1 3	1 3	1 3	2 2	1 3	2 4	3 3	3 3	3 3	4 4	4 4	3 3
Toronto_52	2	0	0	2	1				2 4	4 4	1 3	3 4	1 3	1 3	1 3	2 4	1 3	2 2	3 3	3 3	3 3	4 4	4 4	3 3
Toronto_52	1	0	0	1	1				4 4	2 4	1 3	3 4	1 3	1 3	1 3	2 4	1 3	2 2	3 3	3 3	3 3	4 4	4 4	3 3
Toronto_52	3	1	2	1	2				4 4	2 4	1 3	3 4	1 3	1 3	1 3	2 4	1 3	2 2	3 3	3 3	3 3	4 4	4 4	3 3
Toronto_53	2	0	0	2	0				4 4	4 4	1 1	4 4	1 1	1 1	1 1	2 2	1 3	2 2	3 3	3 3	3 3	4 4	4 4	3 3
Toronto_53	1	0	0	1	0				2 4	4 4	1 3	3 4	1 3	1 3	1 3	2 4	1 3	2 2	3 3	3 3	3 3	4 4	4 4	3 3
Toronto_53	3	1	2	1	2				4 4	4 4	1 1	4 4	1 1	1 1	1 1	2 2	1 1	2 2	3 3	3 3	3 3	4 4	4 4	3 3
Toronto_54	4	1	2	1	2				2 2	4 4	3 3	3 3	3 3	3 3	3 3	2 4	3 3	2 4	3 3	3 3	3 3	4 4	4 4	3 3
Toronto_54	3	1	2	2	2				2 2	4 4	3 3	3 3	3 3	3 3	3 3	2 4	3 3	2 4	3 3	3 3	3 3	4 4	4 4	3 3
Toronto_55	2	0	0	2	1				4 4	4 4	1 1	4 4	1 1	1 3	1 3	2 4	1 3	2 2	1 3	1 3	3 3	3 4	2 4	1 3
Toronto_55	1	0	0	1	1				2 4	2 4	3 3	3 3	3 3	1 3	1 3	2 2	1 3	2 4	3 3	3 3	3 3	4 4	4 4	3 3
Toronto_55	3	1	2	2	2				4 4	2 4	1 3	3 4	1 3	1 3	1 3	2 4	1 3	2 2	1 3	1 3	3 3	3 4	2 4	1 3
Toronto_56	2	0	0	2	0				2 4	2 4	3 3	3 3	3 3	1 3	1 3	2 2	1 3	2 4	1 3	1 3	3 3	3 4	2 4	1 3
Toronto_56	3	1	2	2	2				4 4	2 2	3 3	3 3	3 3	1 1	1 1	2 2	1 1	2 2	3 3	3 3	3 3	4 4	4 4	3 3
Toronto_56	4	1	2	2	2				2 4	4 4	1 3	3 4	1 3	3 3	3 3	2 4	3 3	2 4	1 3	1 3	3 3	3 4	2 4	1 3
Toronto_57	1	0	0	1	0				2 4	4 4	1 3	3 4	1 3	1 3	3 3	2 4	3 3	2 2	3 3	3 3	3 3	4 4	4 4	3 3
Toronto_57	2	0	0	2	2				0 0	4 4	0 0	0 0	0 0	0 0	0 0	0 0	0 0	0 0	0 0	0 0	1 3	0 0	0 0	0 0
Toronto_57	3	1	2	2	2				4 4	2 4	1 3	3 4	1 3	1 3	3 3	2 2	3 3	2 4	3 3	3 3	3 3	4 4	4 4	3 3
Toronto_58	2	0	0	2	1				2 2	4 4	3 3	3 3	3 3	1 3	1 3	2 4	1 3	2 2	3 3	3 3	3 3	4 4	4 4	3 3
Toronto_58	1	0	0	1	1				4 4	2 2	3 3	3 4	1 1	1 1	1 3	2 2	1 3	2 2	3 3	3 3	3 3	4 4	4 4	3 3
Toronto_58	3	1	2	1	2				2 4	2 4	3 3	3 3	1 3	1 1	1 1	2 2	1 1	2 2	3 3	3 3	3 3	4 4	4 4	3 3
Toronto_59	3	1	2	1	2				4 4	4 4	1 1	4 4	1 1	1 1	1 1	2 4	3 3	2 4	3 3	3 3	3 3	4 4	4 4	3 3
Toronto_6	2	0	0	2	1				2 4	4 4	1 3	3 4	1 3	1 3	1 3	2 4	1 3	2 2	3 3	3 3	3 3	4 4	4 4	3 3
Toronto_6	1	0	0	1	0				0 0	0 0	0 0	0 0	3 3	0 0	3 3	2 2	3 3	0 0	0 0	0 0	0 0	0 0	4 4	0 0
Toronto_6	3	1	2	1	2				2 4	2 4	3 3	3 3	3 3	1 3	3 3	2 4	3 3	2 2	3 3	3 3	3 3	4 4	4 4	3 3
Toronto_60	2	0	0	2	1				2 4	0 0	1 3	3 4	1 3	1 3	0 0	2 4	3 3	0 0	1 3	0 0	0 0	3 4	0 0	1 3
Toronto_60	1	0	0	1	1				4 4	4 4	1 1	4 4	1 3	1 3	1 3	2 2	1 3	2 2	3 3	3 3	3 3	4 4	4 4	3 3
Toronto_60	3	1	2	2	2				2 4	4 4	1 3	3 4	3 3	3 3	3 3	2 4	3 3	2 2	3 3	3 3	3 3	4 4	4 4	3 3
Toronto_61	1	0	0	1	0				4 4	4 4	1 1	4 4	1 1	1 1	1 1	2 2	1 3	2 2	3 3	3 3	3 3	4 4	4 4	3 3
Toronto_61	3	1	2	2	2				4 4	4 4	1 1	4 4	1 1	1 3	1 3	2 4	1 3	2 2	3 3	3 3	3 3	4 4	4 4	3 3
Toronto_61	10	13	12	2	2				0 0	0 0	0 0	0 0	0 0	0 0	0 0	2 2	3 3	0 0	0 0	0 0	0 0	0 0	0 0	0 0
Toronto_61	2	201	202	2	0				4 4	2 4	1 3	3 4	1 3	1 3	3 3	2 4	1 3	2 2	1 3	1 3	3 3	3 4	2 4	1 3
Toronto_62	2	0	0	2	1				4 4	2 4	1 3	3 4	3 3	1 1	3 3	2 2	3 3	2 2	3 3	3 3	3 3	4 4	4 4	3 3
Toronto_62	1	0	0	1	0				2 4	4 4	1 3	3 4	1 3	1 3	1 3	2 4	3 3	2 2	1 1	1 1	3 3	3 3	2 2	1 1
Toronto_62	3	1	2	2	2				4 4	4 4	1 1	4 4	1 3	1 1	1 3	2 2	3 3	2 2	1 3	1 3	3 3	3 4	2 4	1 3
Toronto_62	4	1	2	1	2				4 4	2 4	1 3	3 4	1 3	1 1	1 3	2 2	3 3	2 2	3 3	3 3	3 3	4 4	4 4	3 3
Toronto_62	5	1	2	2	2				4 4	4 4	1 1	4 4	1 3	1 1	1 3	2 2	3 3	2 2	1 3	1 3	3 3	3 4	2 4	1 3
Toronto_63	3	1	2	2	2				2 4	4 4	1 3	3 4	1 3	1 3	1 3	2 2	3 3	2 4	1 3	1 3	3 3	4 4	4 4	3 3
Toronto_63	4	1	2	2	2				4 4	0 0	1 3	0 0	3 3	0 0	0 0	0 0	1 3	0 0	0 0	0 0	0 0	0 0	0 0	0 0
Toronto_65	2	0	0	2	0				0 0	4 4	0 0	0 0	0 0	3 3	3 3	4 4	0 0	2 2	1 3	1 3	3 3	3 4	2 4	1 3
Toronto_65	1	0	0	1	1				4 4	2 4	1 3	3 4	1 3	1 1	1 1	2 2	1 3	2 2	3 3	3 3	3 3	4 4	4 4	3 3
Toronto_65	3	1	2	1	2				0 0	2 4	0 0	0 0	0 0	1 3	1 3	2 4	0 0	2 2	3 3	3 3	3 3	4 4	4 4	3 3
Toronto_66	3	1	2	1	2				2 4	4 4	1 3	3 4	1 3	1 3	1 3	2 4	1 3	2 2	3 3	3 3	3 3	4 4	4 4	3 3
Toronto_66	4	1	2	2	2				4 4	0 0	3 3	0 0	3 3	0 0	0 0	0 0	1 3	0 0	0 0	0 0	0 0	0 0	0 0	0 0
Toronto_68	1	0	0	1	0				2 4	4 4	1 3	3 4	1 3	1 3	1 3	2 4	3 3	2 2	1 1	1 1	3 3	3 3	2 2	1 1
Toronto_68	2	0	0	2	0				2 4	4 4	1 3	3 4	1 3	1 1	1 1	2 2	1 1	2 2	1 3	1 3	3 3	3 4	2 4	1 3
Toronto_68	3	1	2	1	2				0 0	4 4	0 0	0 0	0 0	1 1	1 1	2 2	0 0	2 2	3 3	3 3	3 3	4 4	4 4	3 3
Toronto_7	1	0	0	1	0				2 4	4 4	1 3	3 4	1 3	1 3	1 3	2 4	3 3	2 4	3 3	3 3	3 3	4 4	4 4	3 3
Toronto_7	2	0	0	2	0				4 4	4 4	1 1	4 4	1 3	1 3	1 3	2 2	3 3	2 4	3 3	3 3	3 3	4 4	4 4	3 3
Toronto_7	3	1	2	2	2				4 4	4 4	1 1	4 4	1 1	1 1	1 1	2 2	3 3	2 2	3 3	3 3	3 3	4 4	4 4	3 3
Toronto_70	3	1	2	2	2				4 4	2 4	1 3	3 4	1 3	1 1	3 3	2 2	3 3	2 2	3 3	3 3	3 3	4 4	4 4	3 3
Toronto_71	2	0	0	2	2				4 4	4 4	1 1	4 4	1 1	0 0	1 1	2 2	1 3	2 2	3 3	3 3	3 3	4 4	4 4	3 3
Toronto_71	1	0	0	1	1				2 2	0 0	3 3	3 3	3 3	3 3	0 0	2 4	3 3	0 0	3 3	0 0	0 0	4 4	0 0	3 3
Toronto_71	3	1	2	2	2				2 4	4 4	1 3	3 4	1 3	1 3	1 3	2 2	3 3	2 4	3 3	3 3	3 3	4 4	4 4	3 3
Toronto_72	2	0	0	2	0				2 2	4 4	3 3	3 3	3 3	3 3	3 3	2 2	3 3	4 4	3 3	3 3	3 3	4 4	4 4	3 3
Toronto_72	1	0	0	1	1				2 4	4 4	1 3	3 4	1 3	3 3	1 3	2 4	3 3	2 2	3 3	3 3	3 3	4 4	4 4	3 3
Toronto_72	3	1	2	1	2				2 4	4 4	1 3	3 4	1 3	1 3	1 3	2 2	3 3	2 4	3 3	3 3	3 3	4 4	4 4	3 3
Toronto_73	1	0	0	1	1				2 4	2 4	3 3	3 3	3 3	1 3	1 3	2 4	1 3	2 2	1 1	1 1	3 3	3 3	2 2	1 1
Toronto_73	3	1	2	2	2				2 4	4 4	1 3	3 4	1 3	3 3	3 3	4 4	3 3	2 2	1 3	1 3	1 3	3 4	2 4	1 3
Toronto_73	2	201	202	2	0				2 4	4 4	1 3	3 4	1 3	3 3	3 3	4 4	3 3	2 2	3 3	3 3	1 3	4 4	4 4	3 3
Toronto_73	10	201	202	2	2				0 0	0 0	0 0	0 0	0 0	0 0	0 0	0 0	0 0	0 0	0 0	0 0	0 0	0 0	0 0	0 0
Toronto_74	1	0	0	1	0				0 0	0 0	1 3	0 0	0 0	0 0	0 0	0 0	3 3	0 0	0 0	0 0	0 0	0 0	0 0	0 0
Toronto_74	2	0	0	2	0				0 0	0 0	1 3	0 0	0 0	0 0	0 0	0 0	3 3	0 0	0 0	3 3	0 0	0 0	0 0	3 3
Toronto_74	3	1	2	1	2				2 2	4 4	3 3	3 3	3 3	3 3	3 3	2 4	3 3	2 4	1 1	1 1	3 3	3 3	2 2	1 1
Toronto_75	1	0	0	1	1				2 4	4 4	1 3	3 4	1 3	1 3	1 3	2 4	3 3	2 2	3 3	3 3	3 3	4 4	4 4	3 3
Toronto_75	2	0	0	2	1				4 4	2 4	1 3	3 4	1 3	1 1	3 3	2 2	3 3	2 2	3 3	3 3	3 3	4 4	4 4	3 3
Toronto_75	3	1	2	2	2				4 4	4 4	1 1	4 4	1 1	1 1	1 3	2 2	3 3	2 2	3 3	3 3	3 3	4 4	4 4	3 3
Toronto_75	10	301	302	2	2				4 4	4 4	1 1	4 4	1 1	1 1	1 1	2 2	3 3	2 2	3 3	3 3	3 3	4 4	4 4	3 3
Toronto_76	3	1	2	1	2				4 4	2 4	1 3	3 4	1 3	1 1	1 3	2 2	1 3	2 2	3 3	3 3	3 3	4 4	4 4	3 3
Toronto_77	1	0	0	1	0				4 4	4 4	1 1	4 4	1 1	1 3	1 3	4 4	3 3	2 2	1 1	1 1	3 3	3 3	2 2	1 1
Toronto_77	2	0	0	2	1				2 4	2 4	3 3	3 3	3 3	1 3	1 3	2 2	1 3	2 2	1 3	1 3	3 3	3 4	2 4	1 3
Toronto_77	3	1	2	2	2				4 4	2 4	1 3	3 4	1 3	1 1	1 3	2 4	1 3	2 2	1 3	1 3	0 0	3 4	2 4	1 3
Toronto_77	4	1	2	2	2				4 4	2 4	1 3	3 4	1 3	1 3	1 3	2 4	1 3	2 2	1 1	1 1	0 0	3 3	2 2	1 1
Toronto_79	3	1	2	2	2				2 4	2 4	3 3	3 3	3 3	1 3	1 3	2 4	1 3	2 2	1 3	1 3	3 3	3 4	2 4	1 3
Toronto_8	2	0	0	2	0				4 4	2 4	1 3	4 4	1 1	1 1	1 3	2 2	1 3	2 2	3 3	3 3	3 3	4 4	4 4	3 3
Toronto_8	1	0	0	1	0				2 4	2 4	3 3	3 3	3 3	3 3	3 3	2 4	3 3	2 2	3 3	3 3	3 3	4 4	4 4	3 3
Toronto_80	3	1	2	1	2				2 4	2 4	3 3	3 3	3 3	3 3	3 3	2 4	3 3	2 4	1 1	1 1	3 3	4 4	4 4	3 3
Toronto_81	3	1	2	2	2				2 2	4 4	3 3	3 3	3 3	3 3	3 3	2 2	1 3	2 4	1 3	1 3	3 3	3 4	2 4	1 3
Toronto_82	4	1	2	2	2				4 4	4 4	1 1	4 4	1 1	1 1	1 1	2 2	3 3	2 2	1 1	1 1	3 3	3 3	2 2	1 1
Toronto_82	3	1	2	2	2				2 4	4 4	1 3	3 4	1 3	3 3	3 3	2 4	3 3	2 2	1 3	1 3	3 3	3 4	2 4	1 3
Toronto_83	2	0	0	2	2				2 4	2 4	3 3	3 4	3 3	1 3	1 3	2 2	1 3	2 4	3 3	3 3	3 3	3 4	2 4	1 3
Toronto_83	1	0	0	1	0				4 4	2 4	1 3	4 4	1 3	1 1	1 1	2 2	1 1	2 2	3 3	3 3	3 3	4 4	4 4	3 3
Toronto_83	3	1	2	2	2				2 4	2 4	3 3	3 4	3 3	1 3	1 3	2 2	1 3	2 4	3 3	3 3	3 3	3 4	2 4	1 3
Toronto_84	2	0	0	2	0				4 4	4 4	1 1	4 4	1 1	3 3	3 3	4 4	3 3	2 2	3 3	3 3	3 3	4 4	4 4	3 3
Toronto_84	1	0	0	1	0				2 4	4 4	1 3	3 4	1 3	1 3	1 3	2 4	3 3	2 2	1 1	1 1	3 3	3 3	2 2	1 1
Toronto_84	3	1	2	2	2				4 4	2 2	3 3	3 3	3 3	1 1	1 1	2 2	1 3	2 2	3 3	3 3	3 3	4 4	4 4	3 3
Toronto_85	2	0	0	2	0				4 4	0 0	1 3	3 4	1 3	1 1	0 0	2 2	1 3	0 0	1 3	0 0	0 0	3 4	0 0	1 3
Toronto_85	1	0	0	1	1				4 4	2 2	3 3	3 4	3 3	1 1	1 3	2 2	1 3	2 2	3 3	3 3	3 3	4 4	4 4	3 3
Toronto_85	3	1	2	2	2				4 4	2 2	3 3	3 3	3 3	1 1	1 3	2 2	3 3	2 4	3 3	3 3	3 3	4 4	4 4	3 3
Toronto_86	2	0	0	2	1				4 4	2 4	1 3	3 4	1 3	1 1	1 1	2 2	1 3	2 2	3 3	3 3	3 3	3 4	2 4	1 3
Toronto_86	1	0	0	1	1				4 4	2 4	1 3	4 4	1 3	1 3	3 3	2 2	3 3	2 4	3 3	3 3	3 3	4 4	4 4	3 3
Toronto_86	3	1	2	2	2				4 4	4 4	1 1	4 4	1 3	1 3	1 3	2 2	3 3	2 4	3 3	3 3	3 3	4 4	4 4	3 3
Toronto_87	3	1	2	1	2				4 4	4 4	1 1	4 4	1 1	1 1	1 1	2 2	1 1	2 2	3 3	3 3	3 3	4 4	4 4	3 3
Toronto_88	3	1	2	2	2				4 4	4 4	1 1	4 4	1 1	1 1	1 1	2 2	1 3	2 2	3 3	3 3	3 3	4 4	4 4	3 3
Toronto_89	3	1	2	1	2				2 4	2 4	3 3	3 3	3 3	1 3	1 3	2 2	3 3	2 4	3 3	3 3	3 3	4 4	4 4	3 3
Toronto_89	4	1	2	1	2				2 4	2 4	3 3	3 3	3 3	1 3	1 3	2 2	3 3	2 4	3 3	3 3	0 0	4 4	4 4	3 3
Toronto_90	4	1	2	2	2				2 2	4 4	3 3	3 3	3 3	1 3	1 3	2 4	1 3	2 2	3 3	3 3	3 3	4 4	4 4	3 3
Toronto_90	3	1	2	1	2				2 2	4 4	3 3	3 3	3 3	1 3	1 3	2 4	1 3	2 2	3 3	3 3	3 3	4 4	4 4	3 3
Toronto_9001	1	0	0	1	1				4 4	4 4	1 1	4 4	1 1	1 1	1 1	2 2	1 3	2 2	3 3	3 3	3 3	4 4	4 4	3 3
Toronto_9001	2	0	0	2	2				4 4	2 2	3 3	3 3	3 3	1 1	1 1	2 2	1 1	2 2	1 1	1 1	3 3	3 3	2 2	1 1
Toronto_9001	3	1	2	1	2				2 4	4 4	1 3	3 4	1 3	1 3	1 3	2 2	1 3	2 4	3 3	3 3	3 3	4 4	4 4	3 3
Toronto_9002	4	1	2	2	2				2 4	4 4	1 3	3 4	1 3	1 3	1 3	2 4	1 3	2 2	1 3	1 3	0 0	3 4	2 4	1 3
Toronto_9002	3	1	2	2	2				4 4	4 4	1 1	4 4	1 1	1 1	1 1	2 2	1 1	2 2	1 3	1 3	3 3	3 4	2 4	1 3
Toronto_9003	2	0	0	2	1				2 4	4 4	1 3	3 3	3 3	3 3	3 3	2 4	3 3	2 4	3 3	3 3	3 3	4 4	4 4	3 3
Toronto_9003	1	0	0	1	1				2 4	4 4	1 3	3 4	1 3	3 3	3 3	2 4	3 3	2 4	3 3	3 3	3 3	4 4	4 4	3 3
Toronto_9003	3	1	2	2	2				4 4	4 4	1 1	3 4	1 3	3 3	3 3	2 4	3 3	2 4	3 3	3 3	3 3	4 4	4 4	3 3
Toronto_9004	3	1	2	1	2				2 4	4 4	1 3	3 4	1 3	3 3	3 3	2 4	3 3	2 4	3 3	3 3	3 3	4 4	4 4	3 3
Toronto_9005	3	1	2	1	2				2 4	4 4	1 3	3 4	1 3	1 3	1 3	2 2	1 3	2 4	3 3	3 3	3 3	4 4	4 4	3 3
Toronto_9006	3	1	2	2	2				4 4	4 4	1 1	3 4	1 3	1 1	1 3	2 2	1 3	2 2	1 3	1 3	3 3	3 4	2 4	1 3
Toronto_9007	3	1	2	2	2				4 4	4 4	1 1	4 4	1 1	1 1	1 1	2 2	3 3	2 2	3 3	3 3	3 3	4 4	4 4	3 3
Toronto_9015	3	1	2	1	2				2 4	2 4	3 3	3 3	3 3	1 3	1 3	2 4	1 3	2 2	1 1	1 1	3 3	4 4	4 4	3 3
Toronto_9016	3	1	2	1	2				4 4	2 4	1 3	3 4	1 3	1 3	1 3	2 4	1 3	2 2	3 3	3 3	3 3	4 4	4 4	3 3
Toronto_9018	3	1	2	1	2				2 2	4 4	3 3	3 3	3 3	1 3	3 3	2 2	3 3	2 4	3 3	3 3	3 3	4 4	4 4	3 3
Toronto_9019	3	1	2	2	2				2 4	2 4	3 3	3 3	3 3	1 3	3 3	2 4	3 3	2 2	1 1	1 1	3 3	3 4	2 4	1 3
Toronto_91	1	0	0	1	1				4 4	4 4	1 1	4 4	1 1	3 3	3 3	4 4	3 3	2 2	3 3	3 3	3 3	4 4	4 4	3 3
Toronto_91	2	0	0	2	1				2 4	2 4	3 3	3 3	1 3	1 3	1 3	2 2	1 3	2 4	1 3	1 3	3 3	3 4	2 4	1 3
Toronto_91	3	1	2	1	2				2 4	4 4	1 3	3 4	1 3	3 3	3 3	2 4	3 3	2 4	3 3	3 3	3 3	4 4	4 4	3 3
Toronto_92	2	0	0	2	1				2 4	2 4	3 3	3 3	3 3	1 3	1 3	2 2	1 3	2 4	1 3	1 3	3 3	3 3	2 2	1 1
Toronto_92	1	0	0	1	1				4 4	0 0	3 3	3 3	3 3	1 3	0 0	2 4	1 3	4 4	1 1	3 3	3 3	3 3	0 0	1 1
Toronto_92	3	1	2	2	2				2 4	2 4	3 3	3 3	3 3	1 3	3 3	2 2	3 3	2 4	1 1	1 1	3 3	3 3	2 2	1 1
Toronto_93	1	0	0	1	1				4 4	2 4	1 3	3 4	1 1	1 3	1 3	2 4	3 3	2 2	3 3	3 3	3 3	4 4	4 4	3 3
Toronto_93	2	0	0	2	2				2 4	2 4	3 3	3 3	3 3	3 3	3 3	2 4	3 3	2 4	3 3	3 3	3 3	4 4	4 4	3 3
Toronto_93	3	1	2	2	2				2 4	4 4	1 3	3 4	1 3	3 3	3 3	4 4	3 3	2 2	3 3	3 3	3 3	4 4	4 4	3 3
Toronto_94	2	0	0	2	1				2 4	2 4	3 3	3 3	3 3	1 3	3 3	2 4	3 3	2 2	3 3	3 3	3 3	3 4	2 4	1 3
Toronto_94	1	0	0	1	1				4 4	2 4	1 3	3 4	1 3	1 3	1 3	2 4	3 3	2 4	3 3	3 3	3 3	4 4	4 4	3 3
Toronto_94	3	1	2	1	2				2 4	0 0	1 3	3 4	1 3	3 3	0 0	4 4	3 3	0 0	3 3	0 0	0 0	4 4	0 0	3 3
Toronto_95	2	0	0	2	0				2 4	2 4	3 3	3 3	3 3	3 3	3 3	4 4	3 3	2 4	3 3	3 3	3 3	4 4	4 4	3 3
Toronto_95	1	0	0	1	0				4 4	2 4	1 3	3 4	1 3	1 1	1 1	2 2	1 1	2 2	3 3	3 3	3 3	4 4	4 4	3 3
Toronto_95	3	1	2	2	2				4 4	2 4	1 3	3 4	1 3	1 3	1 3	2 4	1 3	2 4	3 3	3 3	3 3	4 4	4 4	3 3
Toronto_96	3	1	2	2	2				4 4	2 2	3 3	3 3	3 3	1 3	1 3	2 2	1 3	2 4	1 3	1 3	3 3	4 4	4 4	3 3
Toronto_97	2	0	0	2	1				4 4	2 2	3 3	3 4	1 3	1 1	1 3	2 2	1 3	2 2	3 3	3 3	3 3	4 4	4 4	3 3
Toronto_97	1	0	0	1	0				2 2	4 4	3 3	3 3	3 3	3 3	3 3	2 2	3 3	4 4	1 1	1 1	3 3	3 3	2 2	1 1
Toronto_97	3	1	2	2	2				2 4	2 4	3 3	3 4	1 3	1 3	3 3	2 2	3 3	2 4	3 3	3 3	3 3	4 4	4 4	3 3
Toronto_98	3	1	2	2	2				4 4	2 2	3 3	3 3	1 3	1 1	1 1	2 2	1 1	2 2	3 3	3 3	3 3	4 4	4 4	3 3
Toronto_99	1	0	0	1	1				2 2	4 4	3 3	3 3	3 3	3 3	3 3	2 4	3 3	2 4	3 3	3 3	1 1	4 4	4 4	3 3
Toronto_99	2	0	0	2	0				4 4	4 4	1 1	4 4	1 1	1 1	1 1	2 2	1 3	2 2	3 3	3 3	3 3	4 4	4 4	3 3
Toronto_99	3	1	2	2	2				2 4	4 4	1 3	3 4	1 3	1 3	1 3	2 2	3 3	2 4	3 3	3 3	1 3	4 4	4 4	3 3
